# Supplementary material for: Development of a Tool for Determining the Equivalence of Nutritional Supplements to Diabetic Food Exchanges
Source: Nutrients. 2022 Aug 10;14(16):3267. doi: 10.3390/nu14163267 (PMC9414760; doi:10.3390/nu14163267)
Supplement: Supplementary file 1 [file nutrients-14-03267-s001.zip › Supplementary Table S1.xlsx]

## Sheet: Formulas and food exchanges
	! Important note: Changes in products macronutrient content may take place. For most annotated data please visit manufacturer websites.									Food exchanges
No	name	Manufacturer	serving	measurement unit	carbs(g)	fat(g)	protein(g)	fiber(g)	kcal	Starch	Meat (lean)	Fat		Protein kcals	High protein	Kcal/ml	high energy
1	100% Whey Isolate	Abbott Nutrition (Lake County, IL)	38	g	2	0.5	30	0	130	0	4	0		120	HIGH PROTEIN	3.42105	HIGH ENERGY
2	100% Whey Protein Bars	Abbott Nutrition (Lake County, IL)	70	g	29	11	20	5	280	2	2	2		80	HIGH PROTEIN	4	HIGH ENERGY
3	100% Whey Protein MAX Powder	Abbott Nutrition (Lake County, IL)	49	g	12	2.5	30	0	190	1	2	0.5		120	HIGH PROTEIN	3.87755	HIGH ENERGY
4	100% Whey Protein Powder	Abbott Nutrition (Lake County, IL)	44.3	g	8	2.5	30	0	174.5	0.5	2	0.5		120	HIGH PROTEIN	3.93905	HIGH ENERGY
5	100% Whey Protein Shake	Abbott Nutrition (Lake County, IL)	325	ml	5	3.5	30	0	171.5	0	2	0.5		120	HIGH PROTEIN	0.527692
6	AdvantEDGE® Carb Control Shake	Abbott Nutrition (Lake County, IL)	325	ml	2	2.5	17	0	100	0	2	0.5		68	HIGH PROTEIN	0.307692
7	AdvantEDGE® Carb Control™ Nutrition Bars	Abbott Nutrition (Lake County, IL)	60	g	27	8	17	6	240	1.5	2	1		68	HIGH PROTEIN	4	HIGH ENERGY
8	AdvantEDGE® High Protein Shake	Abbott Nutrition (Lake County, IL)	325	ml	6	1	30	2	150	0.5	2	0		120	HIGH PROTEIN	0.461538
9	AdvantEDGE® Lean 15™ Protein Powder	Abbott Nutrition (Lake County, IL)	27	g	8	0.5	15	5	90	0.5	2	0		60	HIGH PROTEIN	3.33333	HIGH ENERGY
10	AdvantEDGE® Protein Bars	Abbott Nutrition (Lake County, IL)	498	g	20	7	15	4	203	1	2	1		60	HIGH PROTEIN	0.407631
11	AdvantEDGE® Protein Powder	Abbott Nutrition (Lake County, IL)	21	g	1	0	15	0	64	0	2	0		60	HIGH PROTEIN	3.04762	HIGH ENERGY
12	Curate™	Abbott Nutrition (Lake County, IL)	45	g	22	11	6	4	200	1.5	0	2		24		4.44444	HIGH ENERGY
13	Cyclinex®-2	Abbott Nutrition (Lake County, IL)	100	g	45	17	15	0	440	3	1	3		60		4.4	HIGH ENERGY
14	EAS Pre-Workout	Abbott Nutrition (Lake County, IL)	6.1	g	3	0	0	0	25	0	0	0		0		4.09836	HIGH ENERGY
15	EAS® Complete Protein Powder	Abbott Nutrition (Lake County, IL)	45	g	14	1	25	3	150	1	2	0		100	HIGH PROTEIN	3.33333	HIGH ENERGY
16	EAS® Muscle Physique™	Abbott Nutrition (Lake County, IL)	10.57	g	5	0	0	0	35	0	0	0		0		3.31126	HIGH ENERGY
17	Ensure Complete® Therapeutic Nutrition	Abbott Nutrition (Lake County, IL)	237	ml	51	11	13	3	350	3.5	1	2		52		1.47679	HIGH ENERGY
18	Ensure Complete™ (Retail)	Abbott Nutrition (Lake County, IL)	237	ml	51	11	13	3	350	3.5	1	2		52		1.47679	HIGH ENERGY
19	Ensure High Protein for Muscle Health TN	Abbott Nutrition (Lake County, IL)	237	ml	19	2	16	<1	160	1	2	0		64	HIGH PROTEIN	0.675105
20	Ensure Light Nutrition Shake	Abbott Nutrition (Lake County, IL)	237	ml	2	2	12	0	70	0	1	0		48	HIGH PROTEIN	0.295359
21	Ensure Plus®	Abbott Nutrition (Lake County, IL)	237	ml	47	11	16	0	350	3	2	2		64		1.47679	HIGH ENERGY
22	Ensure Plus® Therapeutic Nutrition	Abbott Nutrition (Lake County, IL)	237	ml	51	11	13	3	350	3.5	1	2		52		1.47679	HIGH ENERGY
23	Ensure® Clear Nutrition Drink	Abbott Nutrition (Lake County, IL)	296	ml	37	0	8	0	180	2.5	1	0		32		0.608108
24	Ensure® Clear Therapeutic Nutrition	Abbott Nutrition (Lake County, IL)	237	ml	52	0	8	0	240	3.5	0	0		32		1.01266
25	Ensure® Compact	Abbott Nutrition (Lake County, IL)	118	ml	32	6	9	0	220	2	1	1		36		1.86441	HIGH ENERGY
26	Ensure® Compact Therapeutic Nutrition Shake	Abbott Nutrition (Lake County, IL)	118	ml	32	6	9	0	220	2	1	1		36		1.86441	HIGH ENERGY
27	Ensure® Enlive® Advanced Nutrition Shake	Abbott Nutrition (Lake County, IL)	237	ml	44	11	20	3	350	3	2	2		80	HIGH PROTEIN	1.47679	HIGH ENERGY
28	Ensure® Enlive® Advanced Therapeutic Nutrition Shake	Abbott Nutrition (Lake County, IL)	237	ml	44	11	20	3	350	3	2	2		80	HIGH PROTEIN	1.47679	HIGH ENERGY
29	Ensure® High Protein Bar	Abbott Nutrition (Lake County, IL)	237	ml	21	7	15	<1	210	1.5	2	1		60	HIGH PROTEIN	0.886076
30	Ensure® High Protein Shake	Abbott Nutrition (Lake County, IL)	237	ml	19	2	16	0	160	1	2	0		64	HIGH PROTEIN	0.675105
31	Ensure® High Protein Therapeutic Nutrition Shake	Abbott Nutrition (Lake County, IL)	237	ml	19	2	16	0	160	1	2	0		64	HIGH PROTEIN	0.675105
32	Ensure® High Protein TN	Abbott Nutrition (Lake County, IL)	237	ml	19	2	16	<1	160	1	2	0		64	HIGH PROTEIN	0.675105
33	Ensure® Light Nutrition Shake	Abbott Nutrition (Lake County, IL)	237	ml	2	2	12	0	70	0	1	0		48	HIGH PROTEIN	0.295359
34	Ensure® Max Protein	Abbott Nutrition (Lake County, IL)	325	ml	6	1.5	30	2	150	0.5	2	0		120	HIGH PROTEIN	0.461538
35	Ensure® Original	Abbott Nutrition (Lake County, IL)	237	ml	32	6	9	<1	220	2	1	1		36		0.92827
36	Ensure® Original Powder	Abbott Nutrition (Lake County, IL)	57	g	34	9	9	0	250	2	1	1		36		4.38596	HIGH ENERGY
37	Ensure® Original Pudding	Abbott Nutrition (Lake County, IL)	118	ml	30	5	4	3	170	2	0	1		16		1.44068	HIGH ENERGY
38	Ensure® Original Shake	Abbott Nutrition (Lake County, IL)	237	ml	32	6	9	0	220	2	1	1		36		0.92827
39	Ensure® Original Therapeutic Nutrition	Abbott Nutrition (Lake County, IL)	237	ml	41	6	9	3	250	3	1	1		36		1.05485
40	Ensure® Original Therapeutic Nutrition Shake	Abbott Nutrition (Lake County, IL)	237	ml	41	6	9	3	250	3	1	1		36		1.05485
41	Ensure® Plant-Based Protein	Abbott Nutrition (Lake County, IL)	325	ml	13	6	20	5	180	1	2	1		80	HIGH PROTEIN	0.553846
42	Ensure® Plus Nutrition Shake	Abbott Nutrition (Lake County, IL)	237	ml	47	11	16	0	350	3	2	2		64		1.47679	HIGH ENERGY
43	Ensure® Plus Therapeutic Nutrition	Abbott Nutrition (Lake County, IL)	237	ml	50	11	13	3	350	3.5	1	2		52		1.47679	HIGH ENERGY
44	Ensure® Pre-Surgery	Abbott Nutrition (Lake County, IL)	296	ml	50	0	0	0	200	3	0	0		0		0.675676
45	Ensure® Rapid Hydration	Abbott Nutrition (Lake County, IL)	17	g	12	0	0	1	50	1	0	0		0		2.94118	HIGH ENERGY
46	Ensure® Surgery	Abbott Nutrition (Lake County, IL)	237	ml	45	9	18	3	330	3	2	1		72	HIGH PROTEIN	1.39241	HIGH ENERGY
47	Glucerna Hunger Smart® Meal Size Shake	Abbott Nutrition (Lake County, IL)	473	ml	21	11	23	7	250	1	3	2		0		0.528541
48	Glucerna Hunger Smart® Shake	Abbott Nutrition (Lake County, IL)	296	ml	16	8	15	6	180	1	2	1		60	HIGH PROTEIN	0.608108
49	Glucerna® 1,0 Cal	Abbott Nutrition (Lake County, IL)	237	ml	22.8	12.9	9.9	3.4	237	1.5	1	2.5		39.6		1
50	Glucerna® 1,2 Cal	Abbott Nutrition (Lake County, IL)	237	ml	27.1	14.2	14.2	3.8	285	2	1	3		56.8		1.20253	HIGH ENERGY
51	Glucerna® 1,5 Cal	Abbott Nutrition (Lake County, IL)	237	ml	31.5	17.8	19.6	3.8	356	2	2	3.5		78.4	HIGH PROTEIN	1.50211	HIGH ENERGY
52	Glucerna® Advance Shake	Abbott Nutrition (Lake County, IL)	237	ml	26	7	10	3	200	2	1	1		40	HIGH PROTEIN	0.843882
53	Glucerna® Mini Treats Nutrition Bars	Abbott Nutrition (Lake County, IL)	20	g	10	3.5	3	2	80	0.5	0	0.5		12		4	HIGH ENERGY
54	Glucerna® Shake	Abbott Nutrition (Lake County, IL)	237	ml	16	9	10	4	180	1	1	1		40	HIGH PROTEIN	0.759494
55	Glucerna® Snack Bars	Abbott Nutrition (Lake County, IL)	40	g	17	7	11	2	160	1	1	1		44	HIGH PROTEIN	4	HIGH ENERGY
56	Glucerna® Snack Shake	Abbott Nutrition (Lake County, IL)	237	ml	19	5	7	3	140	1	1	1		28	HIGH PROTEIN	0.590717
57	Glucerna® Therapeutic Nutrition Shake	Abbott Nutrition (Lake County, IL)	237	ml	26	9	10	4	220	2	1	1		40		0.92827
58	Glutarex®-2	Abbott Nutrition (Lake County, IL)	100	g	35	13	30	0	410	2	2	2.5		120	HIGH PROTEIN	4.1	HIGH ENERGY
59	Hi-Cal	Abbott Nutrition (Lake County, IL)	237	ml	51.3	21.2	19.8	0	475	3.5	2	4		79.2		2.00422	HIGH ENERGY
60	Hominex®-2	Abbott Nutrition (Lake County, IL)	100	g	35	14	30	0	410	2	2	2.5		120	HIGH PROTEIN	4.1	HIGH ENERGY
61	Hydrate™	Abbott Nutrition (Lake County, IL)	9	g	6	0	0	0	25	0.5	0	0		0		2.77778	HIGH ENERGY
62	I-Valex®-2	Abbott Nutrition (Lake County, IL)	100	g	35	13	30	0	410	2	2	2.5		120	HIGH PROTEIN	4.1	HIGH ENERGY
63	Juven®	Abbott Nutrition (Lake County, IL)	23	g	4.2	0	2.5	0	80	0	0	0		10		3.47826	HIGH ENERGY
64	Ketonex®-2	Abbott Nutrition (Lake County, IL)	100	g	35	14	30	0	410	2	2	2.5		120	HIGH PROTEIN	4.1	HIGH ENERGY
65	Myoplex 30™ Bars	Abbott Nutrition (Lake County, IL)	85	g	33	12	30	1	360	2	2	2		120	HIGH PROTEIN	4.23529	HIGH ENERGY
66	Myoplex BCAA & Electrolytes	Abbott Nutrition (Lake County, IL)	18	g	6	0	0	0	60	0.5	0	0		0		3.33333	HIGH ENERGY
67	Myoplex Creatine	Abbott Nutrition (Lake County, IL)	5	g	0	0	0	0	0	0	0	0		0	HIGH PROTEIN	0
68	Myoplex Micellar Casein	Abbott Nutrition (Lake County, IL)	40	g	4	1.5	26	2	140	0	2	0		104	HIGH PROTEIN	3.5	HIGH ENERGY
69	Myoplex Muscle Armor®	Abbott Nutrition (Lake County, IL)	25	g	6	0	0	0	95	0.5	0	0		0		3.8	HIGH ENERGY
70	Myoplex Pre-Workout	Abbott Nutrition (Lake County, IL)	9.3	g	5	0	0	0	30	0	0	0		0		3.22581	HIGH ENERGY
71	Myoplex Protein Blend	Abbott Nutrition (Lake County, IL)	37	g	2	1.5	26	1	130	0	2	0		104	HIGH PROTEIN	3.51351	HIGH ENERGY
72	Myoplex Recovery Protein	Abbott Nutrition (Lake County, IL)	70	g	42	2	20	0	270	3	2	0		80	HIGH PROTEIN	3.85714	HIGH ENERGY
73	Myoplex Whey Isolate	Abbott Nutrition (Lake County, IL)	38	g	<1	1	26	0	120	0	4	0		104	HIGH PROTEIN	3.15789	HIGH ENERGY
74	Myoplex® Hydrate	Abbott Nutrition (Lake County, IL)	7.9	g	7	0	0	0	25	0.5	0	0		0		3.16456	HIGH ENERGY
75	Myoplex® Keto Shake	Abbott Nutrition (Lake County, IL)	325	ml	3	17	10	0	200	0	1	3		40	HIGH PROTEIN	0.615385
76	Myoplex® Ketogenic	Abbott Nutrition (Lake County, IL)	65	g	5	32	20	0	400	0	2	6		80	HIGH PROTEIN	6.15385	HIGH ENERGY
77	Myoplex® Lite Powder	Abbott Nutrition (Lake County, IL)	54	g	24	1.5	20	3	180	1.5	2	0		80	HIGH PROTEIN	3.33333	HIGH ENERGY
78	Myoplex® Muscle Armor	Abbott Nutrition (Lake County, IL)	25	g	6	0	0	0	95	0.5	0	0		0		3.8	HIGH ENERGY
79	Myoplex® Original Powder	Abbott Nutrition (Lake County, IL)	78	g	22	4.5	42	3	290	1.5	2	1		168	HIGH PROTEIN	3.71795	HIGH ENERGY
80	Myoplex® Original Shake	Abbott Nutrition (Lake County, IL)	503	ml	20	7	42	3	300	1	2	1		168	HIGH PROTEIN	0.596421
81	Myoplex® Pre-Workoutummies	Abbott Nutrition (Lake County, IL)	32	g	24	0	0	0	100	1.5	0	0		0		3.125	HIGH ENERGY
82	Myoplex® Recover	Abbott Nutrition (Lake County, IL)	30	g	10	0	0	0	110	0.5	0	0		0		3.66667	HIGH ENERGY
83	Myoplex® Shred Powder	Abbott Nutrition (Lake County, IL)	44	g	5	3	30	1	170	0	2	0.5		120	HIGH PROTEIN	3.86364	HIGH ENERGY
84	Myoplex Glutamine	Abbott Nutrition (Lake County, IL)	5	g	0	0	0	0	0	0	0	0		0	HIGH PROTEIN	0
85	Nepro® with CARBSTEADY®	Abbott Nutrition (Lake County, IL)	237	ml	38	23	19	6	420	2	2	4.5		76		1.77215	HIGH ENERGY
86	Pedialyte AdvancedCare® Plus	Abbott Nutrition (Lake County, IL)	1000	ml	28	0	0	0	100	2	0	0		0		0.1
87	Pedialyte AdvancedCare® Plus Powder	Abbott Nutrition (Lake County, IL)	17	g	12	0	0	0	50	1	0	0		0		2.94118	HIGH ENERGY
88	Pedialyte® AdvancedCare®	Abbott Nutrition (Lake County, IL)	1000	ml	28	0	0	0	100	2	0	0		0		0.1
89	Pedialyte® Classic	Abbott Nutrition (Lake County, IL)	1000	ml	25	0	0	0	100	0	0	0		0		0.1
90	Pedialyte® Freezer Pops	Abbott Nutrition (Lake County, IL)	125	ml	3	0	0	0	15	0.5	0	0		0		0.12
91	Pedialyte® Liquid	Abbott Nutrition (Lake County, IL)	237	ml	6	0	0	0	25	1	0	0		0		0.105485
92	Pedialyte® Powder Packs 17	Abbott Nutrition (Lake County, IL)	17	g	12	0	0	0	50	0.5	0	0		0		2.94118	HIGH ENERGY
93	Pedialyte® Powder Packs 8,5	Abbott Nutrition (Lake County, IL)	9	g	6	0	0	0	25	1	0	0		0		2.77778	HIGH ENERGY
94	Pedialyte® Sparkling Rush Powder	Abbott Nutrition (Lake County, IL)	17	g	13	0	0	0	45	5	2	7.5		0		2.64706	HIGH ENERGY
95	Perfectly Simple by ZonePerfect	Abbott Nutrition (Lake County, IL)	42	ml	15	9	11	1	190	1	1	1		44	HIGH PROTEIN	4.52381	HIGH ENERGY
96	Phenex®-2	Abbott Nutrition (Lake County, IL)	100	g	35	14	30	0	410	2	2	2.5		120	HIGH PROTEIN	4.1	HIGH ENERGY
97	ProMod® Liquid Protein	Abbott Nutrition (Lake County, IL)	30	ml	14	0	10	0	100	1	1	0		40	HIGH PROTEIN	3.33333	HIGH ENERGY
98	Promote®	Abbott Nutrition (Lake County, IL)	237	ml	31	6	15	0	237	2	2	1		60	HIGH PROTEIN	1
99	Promote® with Fiber	Abbott Nutrition (Lake County, IL)	237	ml	33	7	15	3.4	237	2	2	1		60	HIGH PROTEIN	1
100	Propimex®-2	Abbott Nutrition (Lake County, IL)	100	g	35	13	30	0	410	0	2	0		120	HIGH PROTEIN	4.1	HIGH ENERGY
101	ProViMin®	Abbott Nutrition (Lake County, IL)	100	g	2	1.4	73	0	313	0	2	0		292	HIGH PROTEIN	3.13	HIGH ENERGY
102	Pulmocare®	Abbott Nutrition (Lake County, IL)	237	ml	25	22.1	14.8	0	355	1.5	2	4.5		59.2		1.49789	HIGH ENERGY
103	Similac Sensitive® 20	Abbott Nutrition (Lake County, IL)	148	ml	11.1	5.4	2.1	0	100	1	0	1		8.4		0.675676
104	Similac Total Comfort™	Abbott Nutrition (Lake County, IL)	157	ml	11	5.4	2.32	0	100	1	0	1		9.28		0.636943
105	Similac Total Comfort™ NON-GMO	Abbott Nutrition (Lake County, IL)	157	ml	11	5.4	2.32	0	100	1	0	1		9.28		0.636943
106	Similac® Breastfeeding Supplement	Abbott Nutrition (Lake County, IL)	1 Soft gel		0	0.5	0	0	5	0	0	0		0		#VALUE!	#VALUE!
107	Similac® Prenatal Vitamin	Abbott Nutrition (Lake County, IL)	1 Tablet		0	0.5	0	0	5	0	0	0		0		#VALUE!	#VALUE!
108	Soy protein powder	Abbott Nutrition (Lake County, IL)	42	g	19	1.5	20	1.5	170	1	3	0		80	HIGH PROTEIN	4.04762	HIGH ENERGY
109	Suplena® with CARBSTEADY®	Abbott Nutrition (Lake County, IL)	237	ml	46	23	10.6	6	420	3	1	4.5		42.4		1.77215	HIGH ENERGY
110	TwoCal® HN	Abbott Nutrition (Lake County, IL)	237	ml	51.8	21.5	19.9	1.2	475	3.5	2	4		79.6		2.00422	HIGH ENERGY
111	Tyrex®-2	Abbott Nutrition (Lake County, IL)	100	g	35	14	30	0	410	2	2	2.5		120	HIGH PROTEIN	4.1	HIGH ENERGY
112	Vital® 1,0 Cal	Abbott Nutrition (Lake County, IL)	237	ml	30.7	9	9.5	1	237	2	1	1		38		1
113	Vital® 1,5 Cal	Abbott Nutrition (Lake County, IL)	237	ml	44.2	13.5	16	1.4	355	3	1	2.5		64		1.49789	HIGH ENERGY
114	Vital® AF 1,2 Cal	Abbott Nutrition (Lake County, IL)	237	ml	26.2	12.8	17.8	1.2	284	2	2	2.5		71.2	HIGH PROTEIN	1.19831
115	Vital® HP	Abbott Nutrition (Lake County, IL)	237	ml	26.7	5.5	20.7	0	237	2	2	1		82.8	HIGH PROTEIN	1
116	Vital® Peptide 1,5 Cal	Abbott Nutrition (Lake County, IL)	237	ml	44.3	13.5	16	1.4	355	3	1	2.5		64		1.49789	HIGH ENERGY
117	Whey Casein Protein Powder	Abbott Nutrition (Lake County, IL)	33	g	8	1	20	0	120	0.5	2	0		80	HIGH PROTEIN	3.63636	HIGH ENERGY
118	ZonePerfect® Carb Wise Powder	Abbott Nutrition (Lake County, IL)	43	g	6	3	30	1	170	0.5	2	0.5		120	HIGH PROTEIN	3.95349	HIGH ENERGY
119	ZonePerfect® Carb Wise Shake	Abbott Nutrition (Lake County, IL)	325	ml	5	1	30	1	150	0	2	0		120	HIGH PROTEIN	0.461538
120	ZonePerfect® Classic Bars	Abbott Nutrition (Lake County, IL)	50	g	23	7	15	1	210	1.5	2	1		60	HIGH PROTEIN	4.2	HIGH ENERGY
121	ZonePerfect® High Protein Bars	Abbott Nutrition (Lake County, IL)	60	g	22	9	20	5	240	1.5	2	1		80	HIGH PROTEIN	4	HIGH ENERGY
122	ZonePerfect® High Protein Shake	Abbott Nutrition (Lake County, IL)	325	ml	6	1	30	3	150	0.5	2	0		120	HIGH PROTEIN	0.461538
123	ZonePerfect® Keto Powder	Abbott Nutrition (Lake County, IL)	32	g	3	18	10	0	210	0	1	3.5		40		6.5625	HIGH ENERGY
124	ZonePerfect® Keto Shake	Abbott Nutrition (Lake County, IL)	325	ml	3	17	10	0	200	0	1	3		40	HIGH PROTEIN	0.615385
125	ZonePerfect® Macros	Abbott Nutrition (Lake County, IL)	50	g	21	7	15	0	210	1.5	2	1		60	HIGH PROTEIN	4.2	HIGH ENERGY
126	ZonePerfect® Nutrition Bars	Abbott Nutrition (Lake County, IL)	49.9	g	24	7	14	3	211	1.5	1	1		56	HIGH PROTEIN	4.22846	HIGH ENERGY
127	ZonePerfect® Revitalize Bar	Abbott Nutrition (Lake County, IL)	40	g	18	7	11	0	180	1	1	1		44	HIGH PROTEIN	4.5	HIGH ENERGY
128	ScandiShake Instant Shake Mix - Chocolate	Axcan Pharma Inc. (Quebec, Canada)	85	g	58	21	4	2	440	4	0	4		16		5.17647	HIGH ENERGY
129	ScandiShake Instant Shake Mix - Strawberry	Axcan Pharma Inc. (Quebec, Canada)	86	g	58	21	4	2	440	4	0	4		16		5.11628	HIGH ENERGY
130	ScandiShake Instant Shake Mix - Vanilla	Axcan Pharma Inc. (Quebec, Canada)	87	g	58	21	4	2	440	4	0	4		16		5.05747	HIGH ENERGY
131	ScandiShake Lactose-Free Instant Shake Mix - Chocolate	Axcan Pharma Inc. (Quebec, Canada)	88	g	55	0	7	0	190	3.5	0	0		28		2.15909	HIGH ENERGY
132	ScandiShake Lactose-Free Instant Shake Mix - Vanilla	Axcan Pharma Inc. (Quebec, Canada)	89	g	55	0	7	0	440	3.5	0	0		28		4.94382	HIGH ENERGY
133	LiquaCel Liquid Protein	Global Health (Rochester, NY)	30	ml	6	0	16	0	100	0.5	2	0		64	HIGH PROTEIN	3.33333	HIGH ENERGY
134	FiberBasics® Instant Soluble Fiber 4/9oz	Hormel Health Labs (Austin, MN)	4.5	g	4	0	0	4	5	0	0	0		0		1.11111
135	FiberBasics™ Fiber-Added Apple Juice 6/48 fl, oz,	Hormel Health Labs (Austin, MN)	118	ml	20	0	0	3	80	1	0	0		0		0.677966
136	FiberBasics™ Fiber-Added Juice- Berry Berry 6/48 fl, oz,	Hormel Health Labs (Austin, MN)	118	ml	22	0	0	3	90	1.5	0	0		0		0.762712
137	FiberBasics™ Fiber-Added Orange Juice 6/48 fl, oz,	Hormel Health Labs (Austin, MN)	118	ml	19	0	0	3	80	1	0	0		0		0.677966
138	Great Shake™ Chocolate 75/4OZ	Hormel Health Labs (Austin, MN)	137	ml	22	10	6	0	200	1.5	0	2		24		1.45985	HIGH ENERGY
139	Great Shake™ Plus Chocolate 50/4OZ,	Hormel Health Labs (Austin, MN)	137	ml	23	13	8	0	240	1.5	1	2.5		32		1.75182	HIGH ENERGY
140	Great Shake™ Plus Strawberry 50/4oz	Hormel Health Labs (Austin, MN)	137	ml	22	13	8	0	240	1.5	1	2.5		32		1.75182	HIGH ENERGY
141	Great Shake™ Plus Vanilla 50/4oz,	Hormel Health Labs (Austin, MN)	137	ml	23	13	8	0	240	1.5	1	2.5		32		1.75182	HIGH ENERGY
142	Great Shake™ Strawberry 50/6OZ	Hormel Health Labs (Austin, MN)	206	ml	33	15	9	0	300	2	1	3		36		1.45631	HIGH ENERGY
143	Great Shake™ Strawberry 75/4OZ	Hormel Health Labs (Austin, MN)	137	ml	22	10	6	0	200	1.5	0	2		24		1.45985	HIGH ENERGY
144	Great Shake™ Vanilla 50/6OZ,	Hormel Health Labs (Austin, MN)	206	ml	33	15	9	0	300	2	1	3		36		1.45631	HIGH ENERGY
145	Great Shake™ Vanilla 75/4oz	Hormel Health Labs (Austin, MN)	137	ml	22	10	6	0	200	1.5	0	2		24		1.45985	HIGH ENERGY
146	Great Shake™Chocolate 50/6OZ	Hormel Health Labs (Austin, MN)	206	ml	33	15	9	0	300	2	1	3		36		1.45631	HIGH ENERGY
147	Hepatic-Aid® II	Hormel Health Labs (Austin, MN)	92	ml	57.3	12.3	15	0	400	4	1	2.5		60		4.34783	HIGH ENERGY
153	Hormel Solutions™ Instant Custard Mix 6/32 oz	Hormel Health Labs (Austin, MN)	30	ml	21	1	5	0	110	1.5	0	0		20		3.66667	HIGH ENERGY
154	Hormel Solutions™ Nutritional Juice Drink White Grape 50/6oz	Hormel Health Labs (Austin, MN)	219	ml	45	0	6	0	200	3	0	0		24		0.913242
155	Hormel Solutions™ Nutrl, Juice Drink Apple/Cran, 50/6OZ	Hormel Health Labs (Austin, MN)	219	ml	45	0	6	0	200	3	0	0		24		0.913242
156	Hormel Solutions™ Nutrl, Juice Drink Orange 50/6 OZ	Hormel Health Labs (Austin, MN)	219	ml	45	0	6	0	200	3	0	0		24		0.913242
157	Hormel Solutions™ Ready to Serve Custard Vanilla 48/4OZ	Hormel Health Labs (Austin, MN)	118	ml	22	4.5	7	0	150	1.5	1	1		28		1.27119	HIGH ENERGY
162	Hormel Solutions™ Great Nog Mix 12/12oz	Hormel Health Labs (Austin, MN)	45	ml	32	1	7	0	160	2	0	0		28		3.55556	HIGH ENERGY
163	L-EMENTAL® Arginine Drink Mix Cherry 50/10,3g	Hormel Health Labs (Austin, MN)	10	g	4	0	0	0	30	0	0	0		0		3	HIGH ENERGY
164	L-Emental™ Orange/Lemon Lime Flavor	Hormel Health Labs (Austin, MN)	10	g	4	0	0	0	30	0	0	0		0		3	HIGH ENERGY
165	L-Emental™ Unflavored	Hormel Health Labs (Austin, MN)	89	ml	62	1	12	0	300	4	1	0		48		3.37079	HIGH ENERGY
166	Magic Cup® Fortified Nutrition Chocolate 48/4OZ	Hormel Health Labs (Austin, MN)	136	ml	38	11	9	0	290	2.5	1	2		36		2.13235	HIGH ENERGY
167	Magic Cup® Fortified Nutrition No Sugar Added Vanilla 48/4OZ	Hormel Health Labs (Austin, MN)	136	ml	35	14	9	4	260	2	1	2.5		36		1.91176	HIGH ENERGY
168	Magic Cup® Fortified Nutrition Orange Creme 48/4OZ	Hormel Health Labs (Austin, MN)	118	ml	38	11	9	0	290	2.5	1	2		36		2.45763	HIGH ENERGY
169	Magic Cup® Fortified Nutrition Vanilla 48/4oz	Hormel Health Labs (Austin, MN)	136	ml	40	11	9	0	290	2.5	1	2		36		2.13235	HIGH ENERGY
170	Magic Cup® Fortified Nutrition Wild Berry 48/4oz	Hormel Health Labs (Austin, MN)	136	ml	40	11	9	0	290	2.5	1	2		36		2.13235	HIGH ENERGY
171	Med Pass® 2,0 Butter Pecan 12/32OZ	Hormel Health Labs (Austin, MN)	280	ml	57	19	20	1	480	4	2	3.5		80		1.71429	HIGH ENERGY
172	Med Pass® 2,0 Vanilla 12/32 OZ	Hormel Health Labs (Austin, MN)	280	ml	57	19	20	1	480	4	2	3.5		80		1.71429	HIGH ENERGY
173	Med Pass® 2,0 Wild Berry 12/32OZ	Hormel Health Labs (Austin, MN)	280	ml	57	19	20	1	480	4	2	3.5		80		1.71429	HIGH ENERGY
175	Mighty Shakes Vanilla 50/6oz	Hormel Health Labs (Austin, MN)	177	ml	44	9	9	0	300	3	1	1		36		1.69492	HIGH ENERGY
176	MightyShakes® Cappuccino	Hormel Health Labs (Austin, MN)	177	ml	44	9	9	0	300	3	1	1		36		1.69492	HIGH ENERGY
177	MightyShakes® Chocolate 75/4oz	Hormel Health Labs (Austin, MN)	139	ml	30	6	6	0	200	2	0	1		24		1.43885	HIGH ENERGY
178	MightyShakes® Egg Nog 50/6oz	Hormel Health Labs (Austin, MN)	209	ml	44	9	9	0	300	3	1	1		36		1.43541	HIGH ENERGY
179	MightyShakes® No Sugar Added Chocolate	Hormel Health Labs (Austin, MN)	136	ml	20	10	7	1	200	1	1	2		28		1.47059	HIGH ENERGY
180	MightyShakes® No Sugar Added Straw/Ban 50/4oz	Hormel Health Labs (Austin, MN)	135	ml	20	10	7	1	200	1	1	2		28		1.48148	HIGH ENERGY
181	MightyShakes® No Sugar Added Strawberry 50/6oz	Hormel Health Labs (Austin, MN)	204	ml	30	15	11	2	300	2	1	3		44		1.47059	HIGH ENERGY
182	MightyShakes® No Sugar Added Vanilla 50/4oz	Hormel Health Labs (Austin, MN)	135	ml	20	10	7	1	200	1	1	2		28		1.48148	HIGH ENERGY
183	MightyShakes® Orange Creme	Hormel Health Labs (Austin, MN)	209	ml	44	9	9	0	300	3	1	1		36		1.43541	HIGH ENERGY
184	MightyShakes® Plus Chocolate 50/4oz	Hormel Health Labs (Austin, MN)	140	ml	32	10	8	0	240	2	1	2		32		1.71429	HIGH ENERGY
185	MightyShakes® Plus Strawberry 50/4oz	Hormel Health Labs (Austin, MN)	140	ml	31	10	8	0	240	2	1	2		32		1.71429	HIGH ENERGY
186	MightyShakes® Plus Vanilla 50/4OZ	Hormel Health Labs (Austin, MN)	140	ml	31	10	8	0	240	2	1	2		32		1.71429	HIGH ENERGY
187	MightyShakes® Strawberry	Hormel Health Labs (Austin, MN)	137	ml	29	6	6	0	200	2	0	1		24		1.45985	HIGH ENERGY
188	MightyShakes® Vanilla	Hormel Health Labs (Austin, MN)	139	ml	29	6	6	0	200	2	0	1		24		1.43885	HIGH ENERGY
189	MightyShakes® Vanilla NSA Honey Consistency 50/4oz	Hormel Health Labs (Austin, MN)	136	ml	21	10	7	1	200	1.5	1	2		28		1.47059	HIGH ENERGY
191	PLUS-2™ Black Cherry 12/16 fl, oz,	Hormel Health Labs (Austin, MN)	275	ml	52	24	18	0	480	3.5	2	4.5		72		1.74545	HIGH ENERGY
192	PLUS-2™ Chocolate 12/16oz	Hormel Health Labs (Austin, MN)	275	ml	44	24	18	0	480	3	2	4.5		72		1.74545	HIGH ENERGY
193	PLUS-2™ Maplenut 12/16 fl, oz,	Hormel Health Labs (Austin, MN)	275	ml	52	24	18	0	480	3	2	4.5		72		1.74545	HIGH ENERGY
194	PLUS-2™ Root Beer 12/16 fl, oz,	Hormel Health Labs (Austin, MN)	275	ml	48	24	18	0	480	3	2	4.5		72		1.74545	HIGH ENERGY
195	PLUS-2™ Vanilla 12/16 Oz,	Hormel Health Labs (Austin, MN)	275	ml	48	24	18	0	480	0	0	0		72		1.74545	HIGH ENERGY
197	Shape & Serve® Thickener	Hormel Health Labs (Austin, MN)	7	g	4	0.1	1	0	25	0	0	0		4		3.57143	HIGH ENERGY
198	Sin Free™ Red, Cal, Inst, Pudding Mix Chocolate	Hormel Health Labs (Austin, MN)	10	g	6	0	0	0	30	0.5	0	0		0		3	HIGH ENERGY
199	Sin Free™ Red, Cal, Inst, Pudding Mix Vanilla	Hormel Health Labs (Austin, MN)	10	g	6	0	0	0	30	0.5	0	0		0		3	HIGH ENERGY
202	Thick & Easy® Instant Food & Beverage Thickener	Hormel Health Labs (Austin, MN)	4.5	g	4	0	0	0	15	0	0	0		0		3.33333	HIGH ENERGY
203	Thick & Easy® Instant Food & Beverage Thickener 100/4,5gram (nectar)	Hormel Health Labs (Austin, MN)	1000	g	4	0	0	0	15	0	0	0		0		0.015
204	Thick & Easy® Instant Food & Beverage Thickener 100/6,5gram (honey)	Hormel Health Labs (Austin, MN)	6.5	g	6	0	0	0	25	0.5	0	0		0		3.84615	HIGH ENERGY
205	THICK & EASY® Plus Fortified Instant Food & Beverage Thickener	Hormel Health Labs (Austin, MN)	5	g	5	0	0	0	20	0	0	0		0		4	HIGH ENERGY
206	Thick & Easy® Thickener for Supplement Drinks 100/4gram	Hormel Health Labs (Austin, MN)	4	g	4	0	0	0	15	0	0	0		0		3.75	HIGH ENERGY
148	Hi Pro-Cal Protein Supplement Reduced Lactose	Hormel Health Labs (Austin, MN)	21.5	g	12	0	8	0	80	1	1	0		32	HIGH PROTEIN	3.72093	HIGH ENERGY
149	Hormel Solutions Red, Cal, Inst, Bkfst Mix Choc, 8/5,4oz	Hormel Health Labs (Austin, MN)	20	ml	10	0	7	0	70	0.5	1	0		28	HIGH PROTEIN	3.5	HIGH ENERGY
150	Hormel Solutions™ High Protein Orange Gelatin Mix 12/8,5oz	Hormel Health Labs (Austin, MN)	42	ml	26	0	12	0	150	2	1	0		48	HIGH PROTEIN	3.57143	HIGH ENERGY
151	Hormel Solutions™ Inst, Bkfst, Mix Vanilla 12/9,6oz	Hormel Health Labs (Austin, MN)	35	ml	24	0.5	8	0	130	1.5	1	0		32	HIGH PROTEIN	3.71429	HIGH ENERGY
152	Hormel Solutions™ Inst,Breakfast Mix Strawberry 12/1,2LB	Hormel Health Labs (Austin, MN)	36	ml	24	0.5	8	0	130	1.5	1	0		32	HIGH PROTEIN	3.61111	HIGH ENERGY
158	Hormel Solutions™ Red, Cal Inst, Bkfst, Mix Vanilla 8/5,4oz	Hormel Health Labs (Austin, MN)	20	ml	10	0	7	0	70	0.5	1	0		28	HIGH PROTEIN	3.5	HIGH ENERGY
159	Hormel Solutions™ Super Milk Shake Mix Chocolate 6/22,5oz	Hormel Health Labs (Austin, MN)	41	ml	27	1.5	8	0	160	2	1	0		32	HIGH PROTEIN	3.90244	HIGH ENERGY
160	Hormel Solutions™ Super Milk Shake Mix Strawberry 6/20,5oz	Hormel Health Labs (Austin, MN)	38	ml	26	1	7	0	140	2	0	0		28	HIGH PROTEIN
161	Hormel Solutions™ Super Milk Shake Mix Vanilla 6/20,5oz	Hormel Health Labs (Austin, MN)	38	ml	26	1	7	0	140	2	0	0		28	HIGH PROTEIN	3.68421	HIGH ENERGY
174	Med Pass®No Sugar Added Vanilla 12/32oz	Hormel Health Labs (Austin, MN)	280	ml	24	24	20	3	400	1.5	2	4.5		80	HIGH PROTEIN	1.42857	HIGH ENERGY
190	Multmix™ Protein Supplement Mix	Hormel Health Labs (Austin, MN)	32	g	15	2	12	0	120	1	1	0		48	HIGH PROTEIN	3.75	HIGH ENERGY
196	ProPass® Packet Protein Powder Supplement	Hormel Health Labs (Austin, MN)	8	g	1	0.5	6	0	30	0	1	0		24	HIGH PROTEIN	3.75	HIGH ENERGY
200	Sin Free™ Red, Cal, Instant Custard Mix	Hormel Health Labs (Austin, MN)	21	g	12	1	6	0	80	1	1	0		24	HIGH PROTEIN	3.80952	HIGH ENERGY
201	test formula	Hormel Health Labs (Austin, MN)	500	ml	0	0	0	0	0	0	0	0		0	HIGH PROTEIN	0
207	HEALTHY SHOT ® 12g Protein Beverage Peach	Hormel Health Labs (Austin, MN)/Diamond Crystal Brands (Atlanta, GA)	74	ml	13	0	12	0	100	1	1	0		48	HIGH PROTEIN	1.35135	HIGH ENERGY
208	HEALTHY SHOT ® 12g Protein Beverage Tropical	Hormel Health Labs (Austin, MN)/Diamond Crystal Brands (Atlanta, GA)	74	ml	13	0	12	0	100	1	1	0		48	HIGH PROTEIN	1.35135	HIGH ENERGY
209	HEALTHY SHOT ® 24g Protein Beverage Cranberry-Grape	Hormel Health Labs (Austin, MN)/Diamond Crystal Brands (Atlanta, GA)	74	ml	1	0	24	0	100	0	2	0		96	HIGH PROTEIN	1.35135	HIGH ENERGY
210	HEALTHY SHOT ® 24g Protein Beverage Peach	Hormel Health Labs (Austin, MN)/Diamond Crystal Brands (Atlanta, GA)	74	ml	1	0	24	0	100	0	2	0		96	HIGH PROTEIN	1.35135	HIGH ENERGY
215	PROPASS® Whey Protein Supplement Powder	Hormel Health Labs (Austin, MN)/Diamond Crystal Brands (Atlanta, GA)	8	g	1	0.5	6	0	30	2	2	2.5		24	HIGH PROTEIN	3.75	HIGH ENERGY
211	HORMEL SOLUTIONS™206 ® Apple Filled Cookie	Hormel Health Labs (Austin, MN)/Diamond Crystal Brands (Atlanta, GA)	50	g	27	8	6	1	200	2	0	1		24		4	HIGH ENERGY
212	HORMEL SOLUTIONS™206 ® Chocolate Chip Cookie	Hormel Health Labs (Austin, MN)/Diamond Crystal Brands (Atlanta, GA)	50	g	29	7	6	1	200	2	0	1		24		4	HIGH ENERGY
213	HORMEL SOLUTIONS™206 ® Raspberry Filled Cookie	Hormel Health Labs (Austin, MN)/Diamond Crystal Brands (Atlanta, GA)	50	g	28	8	6	1	200	2	0	1		24		4	HIGH ENERGY
214	HORMEL SOLUTIONS™206 ® Sugar Free Lemon Cookie	Hormel Health Labs (Austin, MN)/Diamond Crystal Brands (Atlanta, GA)	49	g	24	11	6	0	200	1.5	0	2		24		4.08163	HIGH ENERGY
216	Komplete - Chocolate	Kate Farms (Santa Barbara, CA)	325	ml	38	12	16	5	325	2.5	2	2		64		1
217	Komplete - Coffee	Kate Farms (Santa Barbara, CA)	325	ml	38	12	16	5	325	2.5	2	2		64		1
218	Komplete - Vanilla	Kate Farms (Santa Barbara, CA)	325	ml	38	12	16	5	325	2.5	2	2		64		1
219	Standard 1,0	Kate Farms (Santa Barbara, CA)	325	ml	38	12	16	5	325	2.5	2	2		64		1
220	Lemon Flavored Thickened Water Honey consistency	Lyons Magnus (Fresno, CA)	118	ml	5	0	0	0	20	0	0	0		0		0.169492
221	Lemon Flavored Thickened Water-Nectar Consistency	Lyons Magnus (Fresno, CA)	118	ml	4	0	0	0	15	0	0	0		0		0.127119
222	Pom Berry Flavored Thickened Water Honey consistency	Lyons Magnus (Fresno, CA)	118	ml	5	0	0	0	20	0	0	0		0		0.169492
223	Pom Berry Flavored Thickened Water-Nectar Consistency	Lyons Magnus (Fresno, CA)	118	ml	4	0	0	0	15	3.5	1	4		0		0.127119
224	ReadyCare 2,0- Butter Pecan	Lyons Magnus (Fresno, CA)	237	ml	57	19	20	0	480	4	2	3.5		80		2.02532	HIGH ENERGY
225	ReadyCare 2,0- Vanilla	Lyons Magnus (Fresno, CA)	237	ml	57	19	20	0	480	4	2	3.5		80		2.02532	HIGH ENERGY
226	ReadyCare Frozen Nutritional Treat- Chocolate	Lyons Magnus (Fresno, CA)	118	ml	39	12	9	0	300	2.5	1	2		36		2.54237	HIGH ENERGY
227	ReadyCare Frozen Nutritional Treat- Orange	Lyons Magnus (Fresno, CA)	118	ml	39	12	9	0	300	2.5	1	2		36		na	HIGH ENERGY
228	ReadyCare Frozen Nutritional Treat- Vanilla	Lyons Magnus (Fresno, CA)	118	ml	39	12	9	0	300	2.5	1	2		36		2.54237	HIGH ENERGY
229	ReadyCare Frozen Nutritional Treat- Wild Berry	Lyons Magnus (Fresno, CA)	118	ml	39	12	9	0	300	2.5	1	2		36		2.54237	HIGH ENERGY
230	ReadyCare Frozen Shake- Chocolate	Lyons Magnus (Fresno, CA)	118	ml	35	4	6	0	200	2	0	0.5		24		1.69492	HIGH ENERGY
231	ReadyCare Frozen Shake- Strawberry	Lyons Magnus (Fresno, CA)	118	ml	35	4	6	0	200	2	0	0.5		24		1.69492	HIGH ENERGY
232	ReadyCare Frozen Shake- Vanilla	Lyons Magnus (Fresno, CA)	118	ml	35	4	6	0	200	2	0	0.5		24		1.69492	HIGH ENERGY
233	ReadyCare Instant Food Thickener	Lyons Magnus (Fresno, CA)	1 Tablespoon		4	0	0	0	15	0	0	0		0		#VALUE!	#VALUE!
234	ReadyCare No Sugar Added Frozen Shake- Chocolate	Lyons Magnus (Fresno, CA)	118	ml	19	10	8	0	200	1	1	2		32		1.69492	HIGH ENERGY
235	ReadyCare No Sugar Added Frozen Shake- Strawberry	Lyons Magnus (Fresno, CA)	118	ml	19	10	8	0	200	1	1	2		32		1.69492	HIGH ENERGY
236	ReadyCare No Sugar Added Frozen Shake- Vanilla	Lyons Magnus (Fresno, CA)	118	ml	19	10	8	0	200	1	1	2		32		1.69492	HIGH ENERGY
237	ReadyCare No Sugar Added Frozen Shake-Strawberry Banana	Lyons Magnus (Fresno, CA)	118	ml	19	10	8	0	200	1	1	2		32		1.69492	HIGH ENERGY
239	ReadyCare Thickened Coffee Mix- Honey	Lyons Magnus (Fresno, CA)	12	g	10	0	0	0	40	0.5	0	0		0		3.33333	HIGH ENERGY
240	ReadyCare Thickened Coffee Mix- Nectar	Lyons Magnus (Fresno, CA)	12	g	10	0	0	0	40	0.5	0	0		0		3.33333	HIGH ENERGY
241	ReadyCare Thickened Tea Mix- Honey	Lyons Magnus (Fresno, CA)	12	g	10	0	0	0	40	0.5	0	0		0		3.33333	HIGH ENERGY
242	ReadyCare Thickened Tea Mix- Nectar	Lyons Magnus (Fresno, CA)	12	g	10	0	0	0	40	0.5	0	0		0		3.33333	HIGH ENERGY
243	Thickened Apple Juice-Honey consistency	Lyons Magnus (Fresno, CA)	118	ml	19	0	0	0	75	1	0	0		0		0.635593
244	Thickened Apple Juice-Nectar Consistency	Lyons Magnus (Fresno, CA)	118	ml	17	0	0	0	70	1	0	0		0		0.59322
245	Thickened Cranberry Cocktail-Honey consistency	Lyons Magnus (Fresno, CA)	118	ml	22	0	0	0	90	1.5	0	0		0		0.762712
246	Thickened Cranberry Cocktail-Nectar consistency	Lyons Magnus (Fresno, CA)	118	ml	20	0	0	0	85	1	0	0		0		0.720339
249	Thickened Orange Juice-Honey consistency	Lyons Magnus (Fresno, CA)	118	ml	18	0	0	0	75	1	0	0		0		0.635593
250	Thickened Orange Juice-Nectar consistency	Lyons Magnus (Fresno, CA)	118	ml	17	0	0	0	70	1	0	0		0		0.59322
251	Thickened Water, No Flavor Added -Honey Consistency	Lyons Magnus (Fresno, CA)	118	ml	1.5	0	0	1.5	5	0	0	0		0		0.0423729
252	Thickened Water, No Flavor Added -Nectar Consistency	Lyons Magnus (Fresno, CA)	118	ml	0.5	0	0	0.5	2	0	0	0		0		0.0169492
238	ReadyCare NSA 1,7- Vanilla	Lyons Magnus (Fresno, CA)	237	ml	36	19	20	0	400	2.5	2	3.5		80	HIGH PROTEIN	1.68776	HIGH ENERGY
247	Thickened Dairy Drink- Nectar Consistency	Lyons Magnus (Fresno, CA)	237	ml	19	4.5	8	0	15	1	1	1		32	HIGH PROTEIN	0.0632911
248	Thickened Dairy Drink-Honey Consistency	Lyons Magnus (Fresno, CA)	237	ml	19	4.5	8	0	15	1	1	1		32	HIGH PROTEIN	0.0632911
253	3232 A™	Mead Johnson (Chicago, IL)	100	g	33	33	22	0	500	2	2	6.5		88		5	HIGH ENERGY
255	Enfagrow® Toddler Next Step™ Natural Milk Flavor (with Other Natural Flavor)	Mead Johnson (Chicago, IL)	177	ml	20	6	6	0	160	1	1	1		24		0.903955
256	Enfamil Kindercal® TF	Mead Johnson (Chicago, IL)	1000	ml	135	44	30	<4	1060	9	2	8.5		120		1.06
257	Enfamil® 24	Mead Johnson (Chicago, IL)	59	ml	2.53	5.3	1	0	48	1	0	1		4		0.813559
258	Enfamil® Enfalyte®	Mead Johnson (Chicago, IL)	100	ml	0	0	0	0	12.6	0	0	0		0		0.126
259	Enfamil® for Supplementing	Mead Johnson (Chicago, IL)	148	ml	10.8	5.3	2.3	0	100	1	0	1		9.2		0.675676
260	Enfamil® Reguline™	Mead Johnson (Chicago, IL)	148	ml	11.1	5.3	2.3	0	100	1	0	1		9.2		0.675676
262	LMD™	Mead Johnson (Chicago, IL)	100	g	51	26	16.2	0	500	3.5	1	5		64.8		5	HIGH ENERGY
263	Nutramigen® with Enflora™ LGG®* Toddler 9 - 36 months	Mead Johnson (Chicago, IL)	148	ml	12.8	4.3	2.5	0	100	1	0	1		10		0.675676
265	PFD™ 2	Mead Johnson (Chicago, IL)	100	g	88	4.8	0	0	400	6	0	1		0		4	HIGH ENERGY
266	Phenyl-Free® 1	Mead Johnson (Chicago, IL)	100	g	51	26	16.2	0	500	3.5	1	5		64.8		5	HIGH ENERGY
269	Portagen®	Mead Johnson (Chicago, IL)	100	g	54	22	16.5	0	470	1.5	0	0		66		4.7	HIGH ENERGY
271	WND® 2	Mead Johnson (Chicago, IL)	100	g	71	10.2	8.2	0	410	5	0	2		32.8		4.1	HIGH ENERGY
254	BCAD™ 2	Mead Johnson (Chicago, IL)	100	g	57	8.5	24	0	410	4	2	1		96	HIGH PROTEIN	4.1	HIGH ENERGY
261	HCY™ 2	Mead Johnson (Chicago, IL)	100	g	61	8.5	22	0	410	4	2	1		88	HIGH PROTEIN	4.1	HIGH ENERGY
264	OA™ 2	Mead Johnson (Chicago, IL)	100	g	59	9	21	0	410	1	2	0.5		84	HIGH PROTEIN	4.1	HIGH ENERGY
267	Phenyl-Free® 2	Mead Johnson (Chicago, IL)	100	g	60	8.6	22	0	410	4	2	1		88	HIGH PROTEIN	4.1	HIGH ENERGY
268	Phenyl-Free® 2 HP	Mead Johnson (Chicago, IL)	100	g	44	6.3	40	0	390	3	2	1		160	HIGH PROTEIN	3.9	HIGH ENERGY
270	TYROS™ 2	Mead Johnson (Chicago, IL)	100	g	60	8.5	22	0	410	4	2	1		88	HIGH PROTEIN	4.1	HIGH ENERGY
272	Fiber-Stat with FOS and Prune Juice Concentrate - Natural Flavor	Medical Nutrition USA, Inc (Englewood, NJ)	30	ml	18	0	0	15	24	1	0	0		0		0.8
283	UTI-Stat - Natural Cranberry Flavor	Medical Nutrition USA, Inc (Englewood, NJ)	30	ml	0	0	0	0	70	0	0	0		0		2.33333	HIGH ENERGY
273	Pro-Stat 101 - Butter Pecan Flavor	Medical Nutrition USA, Inc (Englewood, NJ)	30	ml	10.2	0	15	0	101	1	2	0		60	HIGH PROTEIN	3.36667	HIGH ENERGY
274	Pro-Stat 101 - Natural Flavor	Medical Nutrition USA, Inc (Englewood, NJ)	30	ml	10.2	0	15	0	101	1	2	0		60	HIGH PROTEIN	3.36667	HIGH ENERGY
275	Pro-Stat 101 - Wild Cherry Punch Flavor	Medical Nutrition USA, Inc (Englewood, NJ)	30	ml	10.2	0	15	0	101	0	2	0		60	HIGH PROTEIN	3.36667	HIGH ENERGY
276	Pro-Stat 64 - Sugar Free Butter Pecan Flavor	Medical Nutrition USA, Inc (Englewood, NJ)	30	ml	3	0	15	0	72	0	2	0		60	HIGH PROTEIN	2.4	HIGH ENERGY
277	Pro-Stat 64 - Sugar Free Natural Flavor	Medical Nutrition USA, Inc (Englewood, NJ)	30	ml	3	0	15	0	72	0	2	0		60	HIGH PROTEIN	2.4	HIGH ENERGY
278	Pro-Stat 64 - Sugar Free Wild Cherry Punch	Medical Nutrition USA, Inc (Englewood, NJ)	30	ml	3	0	15	0	72	0.5	2	0		60	HIGH PROTEIN	2.4	HIGH ENERGY
279	Pro-Stat AWC (Advanced Wound Care)	Medical Nutrition USA, Inc (Englewood, NJ)	30	ml	10	0	17	0	108	1	1	0		68	HIGH PROTEIN	3.6	HIGH ENERGY
280	Pro-Stat Profile	Medical Nutrition USA, Inc (Englewood, NJ)	30	ml	10.2	0	10	0	81	0	2	0		40	HIGH PROTEIN	2.7	HIGH ENERGY
281	Pro-Stat RC (Renal Care) - Sugar Free Wild Cherry	Medical Nutrition USA, Inc (Englewood, NJ)	30	ml	3	0	15	0	72	0	2	0		60	HIGH PROTEIN	2.4	HIGH ENERGY
282	Pro-Stat RC (Renal Care) - Sugar Free Grape	Medical Nutrition USA, Inc (Englewood, NJ)	30	ml	3	0	15	0	72	0.5	2	0		60	HIGH PROTEIN	2.4	HIGH ENERGY
287	HyFiber ®	Medtrition (Lancaster, PA)	30	ml	14	0	0	12	20	0.5	0	0		0
291	Procal powder	Medtrition (Lancaster, PA)	15	g	4.2	8.3	2	0	100	0	0	1		8
284	ArgiMent AT	Medtrition (Lancaster, PA)	42.7	g	11	0	10	3	160	1	1	0		40	HIGH PROTEIN	3.74707	HIGH ENERGY
285	Gelatein 20	Medtrition (Lancaster, PA)	120	ml	<1	0	20	0	80	0	3	0		80	HIGH PROTEIN	0.666667
286	ProSource ZAC	Medtrition (Lancaster, PA)	30	ml	2	0	21	0	90	1	2	0		84	HIGH PROTEIN	3	HIGH ENERGY
288	ProSource NoCarb®	Medtrition (Lancaster, PA)	30	ml	1	0	15	0	60	0	2	0		60	HIGH PROTEIN	2	HIGH ENERGY
289	ProSource TF®	Medtrition (Lancaster, PA)	45	ml	1	0	11	0	40	0	1	0		44	HIGH PROTEIN	0.888889
290	ProSource Plus®	Medtrition (Lancaster, PA)	30	ml	9	0	15	0	100	0.5	2	0		60	HIGH PROTEIN	3.33333	HIGH ENERGY
294	Boost Plus®	Nestle Nutrition (Switzerland)	237	ml	45	14	14	3	360	3	1	2.5		56		1.51899	HIGH ENERGY
295	Boost®	Nestle Nutrition (Switzerland)	237	ml	41	4	10	0	240	3	1	0.5		40		1.01266
296	BOOST® BREEZE	Nestle Nutrition (Switzerland)	237	ml	54	0	9	0	250	3.5	0	0		36		1.05485
298	BOOST® KID ESSENTIALS 1,0	Nestle Nutrition (Switzerland)	237	ml	32	9	7	0	240	2	0	1		28		1.01266
299	BOOST® KID ESSENTIALS 1,5	Nestle Nutrition (Switzerland)	237	ml	39	18	10	0	360	2.5	1	3.5		40		1.51899	HIGH ENERGY
300	BOOST® KID ESSENTIALS 1,5 WITH FIBER	Nestle Nutrition (Switzerland)	237	ml	39	18	10	2	360	2.5	1	3.5		40		1.51899	HIGH ENERGY
301	Boost® Nutritional Pudding	Nestle Nutrition (Switzerland)	141.7	ml	33	9	7	0	240	2	0	1		28		1.69372	HIGH ENERGY
302	BOOST® VHC VERY HIGH CALORIE	Nestle Nutrition (Switzerland)	237	ml	46	30	22	0	530	3	2	6		88		2.23629	HIGH ENERGY
308	Carnation® Breakfast Essentials™ Ready-to-Drink (Vanilla and Chocolate Flavor)	Nestle Nutrition (Switzerland)	237	ml	41	4	10	0	237	3	1	0.5		40		1
310	Carnation® Instant Breakfast® Lactose Free (Vanilla and Chocolate Flavor)	Nestle Nutrition (Switzerland)	250	ml	33.1	9.2	8.75	0	250	2	1	2		35		1
311	Diabetishield®	Nestle Nutrition (Switzerland)	237	ml	30	0	7	0	150	2	0	0		28		0.632911
312	GLUTASOLVE® Powder	Nestle Nutrition (Switzerland)	22.5	g	7	0	15 (from single amino acidlutamine)/(2,9g total nitrogen)	0	90	0.5	0	0		#VALUE!	#VALUE!	4	HIGH ENERGY
313	Glytrol®	Nestle Nutrition (Switzerland)	1000	ml	100	47.6	45.2	15.2	1000	6	2	9.5		180.8		1
316	MCT Oil	Nestle Nutrition (Switzerland)	15	ml	0	14	0	0	115	0	0	2.5		0		7.66667	HIGH ENERGY
317	Microlipid®	Nestle Nutrition (Switzerland)	15	ml	0	7.5	0	0	67.5	0	0	1		0		4.5	HIGH ENERGY
318	Novasource® Renal	Nestle Nutrition (Switzerland)	1000	ml	185	100	91	0	2000	12	10	4		364		2	HIGH ENERGY
319	NUTRAMENT®	Nestle Nutrition (Switzerland)	355	ml	52	10	16	0	360	3.5	1	2		64		1.01408
320	Nutren Junior®	Nestle Nutrition (Switzerland)	250	ml	28	12	7.5	0	250	2	1	2.5		30		1
321	Nutren Junior® Fiber	Nestle Nutrition (Switzerland)	250	ml	29	12	7.5	1.5	250	2	1	2		30		1
322	Nutren® 1,0	Nestle Nutrition (Switzerland)	1000	ml	128	38	40	0	1000	8.5	2	7.5		160		1
323	Nutren® 1,0 Fiber	Nestle Nutrition (Switzerland)	1000	ml	127	38	40	14	1000	2	2	3		160		1
324	Nutren® 1,5	Nestle Nutrition (Switzerland)	1000	ml	169	67.6	68	0	1500	11	7	13		272		1.5	HIGH ENERGY
325	Nutren® 2,0	Nestle Nutrition (Switzerland)	1000	ml	196	104	80	0	2000	19.5	12	16		320		2	HIGH ENERGY
326	Nutren® Pulmonary	Nestle Nutrition (Switzerland)	1000	ml	100	94.8	68	0	1500	2	2	4		272		1.5	HIGH ENERGY
327	NutriHep®	Nestle Nutrition (Switzerland)	1000	ml	290	21.2	40	0	1500	19	2	4		160		1.5	HIGH ENERGY
328	NUTRISOURCE® FIBER	Nestle Nutrition (Switzerland)	4	g	4	0	0	3	15	4	2	1		0		3.75	HIGH ENERGY
334	Peptamen Junior®	Nestle Nutrition (Switzerland)	1000	ml	138	38.4	30	0	1000	9	2	7.5		120		1
335	PEPTAMEN JUNIOR® 1,5	Nestle Nutrition (Switzerland)	1000	ml	184	68	46	5.6	1500	17	4	13.6		184		1.5	HIGH ENERGY
336	Peptamen Junior® Fiber	Nestle Nutrition (Switzerland)	1000	ml	136	38.4	30	7.4	1000	9	2	7.5		120		1
337	Peptamen Junior® with Prebio¹™	Nestle Nutrition (Switzerland)	1000	ml	137	38.4	30	3.6	1000	9	2	7.5		120		1
338	Peptamen®	Nestle Nutrition (Switzerland)	1000	ml	128	40	40	0	1000	8.5	4	8		160		1
339	Peptamen® 1,5	Nestle Nutrition (Switzerland)	1000	ml	188	56	67.8	0	1500	10	7	11		271.2		1.5	HIGH ENERGY
340	PEPTAMEN® 1,5 WITH PREBIO1™	Nestle Nutrition (Switzerland)	1000	ml	184	56	68	6.5	1500	18	7	11		272		1.5	HIGH ENERGY
344	Peptamen® with Prebio¹™	Nestle Nutrition (Switzerland)	1000	ml	128	40	40	4	1000	8.5	2	8		160		1
345	Renalcal®	Nestle Nutrition (Switzerland)	1000	ml	290.4	82.4	34.4	0	2000	19	1	16		137.6		2	HIGH ENERGY
348	RESOURCE® 2,0	Nestle Nutrition (Switzerland)	237	ml	52	21	20	0	480	3.5	2	4		80		2.02532	HIGH ENERGY
349	RESOURCE® Arginaid EXTRA®	Nestle Nutrition (Switzerland)	237	ml	52	0	10.5	0	250	3.5	1	0		42		1.05485
350	RESOURCE® Benecalorie®	Nestle Nutrition (Switzerland)	44	ml	0	33	7	0	330	0	1	6.5		28		7.5	HIGH ENERGY
353	RESOURCE® Dairy Thick® Original (Nectar)	Nestle Nutrition (Switzerland)	237	ml	24	5	8	0	170	1.5	1	1		32		0.7173
354	RESOURCE® Dairy Thick® Original (Honey)	Nestle Nutrition (Switzerland)	237	ml	28	5	8	0	190	2	1	1		32		0.801688
355	RESOURCE® Dairy Thick® Vanilla (Nectar)	Nestle Nutrition (Switzerland)	237	ml	26	5	8	0	180	2	1	1		32		0.759494
356	RESOURCE® Dairy Thick® Vanilla (Honey)	Nestle Nutrition (Switzerland)	237	ml	28	5	8	0	190	2	1	1		32		0.801688
357	RESOURCE® Egg Custard Mix	Nestle Nutrition (Switzerland)	1.5 Tablespoon		15	0	1	0	70	1	0	0		4		#VALUE!	#VALUE!
358	RESOURCE® Health Shake®	Nestle Nutrition (Switzerland)	177	ml	53	6	9	0	300	3.5	0	1		36		1.69492	HIGH ENERGY
359	RESOURCE® Health Shake® No Sugar Added	Nestle Nutrition (Switzerland)	177	ml	33	13	12	0	300	2	1	2.5		48		1.69492	HIGH ENERGY
360	RESOURCE® Ice Cream Plus	Nestle Nutrition (Switzerland)	133	ml	25	17	9	0	290	1.5	1	3		36		2.18045	HIGH ENERGY
362	RESOURCE® Milk Shake Mix	Nestle Nutrition (Switzerland)	237	ml	41	8	9	0	280	3	1	1		36		1.18143
363	RESOURCE® Nutritious Juice Drink	Nestle Nutrition (Switzerland)	177	ml	46	0	6	0	210	3	0	0		24		1.18644
364	RESOURCE® Nutritious Pudding	Nestle Nutrition (Switzerland)	113.3		35	8	9	0	250	2	1	1		36		2.20653	HIGH ENERGY
366	RESOURCE® Shake	Nestle Nutrition (Switzerland)	177	ml	45	6	9	0	270	3	1	1		36		1.52542	HIGH ENERGY
367	RESOURCE® Shake Plus	Nestle Nutrition (Switzerland)	237	ml	69	16	15	0	480	4.5	1	3		60		2.02532	HIGH ENERGY
369	RESOURCE® Sweet n' Free®	Nestle Nutrition (Switzerland)	237	ml	4	0	0	0	15	0	0	0		0		0.0632911
370	RESOURCE® Thicekend Juice - Honey Consistency (Orange)	Nestle Nutrition (Switzerland)	237	ml	39	0	0	0	160	2.5	0	0		0		0.675105
371	RESOURCE® Thickened Coffee - Honey Consistency	Nestle Nutrition (Switzerland)	177	ml	11	0	0	0	45	1	0	0		0		0.254237
372	RESOURCE® Thickened Coffee - Nectar Consistency	Nestle Nutrition (Switzerland)	177	ml	9	0	0	0	40	0.5	0	0		0		0.225989
373	RESOURCE® Thickened Juice - Honey Consistency (Apple)	Nestle Nutrition (Switzerland)	237	ml	46	0	0	0	190	3	0	0		0		0.801688
374	RESOURCE® Thickened Juice - Honey Consistency (Cranberry)	Nestle Nutrition (Switzerland)	237	ml	50	0	0	0	200	3	0	0		0		0.843882
375	RESOURCE® Thickened Juice - Nectar Consistency (Apple)	Nestle Nutrition (Switzerland)	237	ml	44	0	0	0	180	3	0	0		0		0.759494
376	RESOURCE® Thickened Juice - Nectar Consistency (Cranberry)	Nestle Nutrition (Switzerland)	237	ml	49	0	0	0	190	3	0	0		0		0.801688
377	RESOURCE® Thickened Juice - Nectar Consistency (Orange)	Nestle Nutrition (Switzerland)	237	ml	39	0	0	0	160	2.5	0	0		0		0.675105
378	RESOURCE® Thickened Water - Honey Consistency	Nestle Nutrition (Switzerland)	237	ml	19	0	0	0	80	1	0	0		0		0.337553
379	RESOURCE® Thickened Water - Nectar Consistency	Nestle Nutrition (Switzerland)	237	ml	17	0	0	0	70	1	0	0		0		0.295359
380	RESOURCE® ThickenUp®	Nestle Nutrition (Switzerland)	6.4	g	6	0	0	0	25	0.5	0	0		0		3.90625	HIGH ENERGY
381	RESOURCE® Thickenup® Clear	Nestle Nutrition (Switzerland)	1.4	g	1	0	0	0	5	0	0	0		0		3.57143	HIGH ENERGY
382	RESOURCE® Thickenup® Frosty Thick®	Nestle Nutrition (Switzerland)	113.3	g	34	1.5	4	0	160	2	0	0		16		1.41218	HIGH ENERGY
384	RESOURCE® Thickenup® Thickened Shake (Honey Consistency)	Nestle Nutrition (Switzerland)	177	ml	45	6	9	0	270	3	1	1		36		1.52542	HIGH ENERGY
385	TOLEREX®	Nestle Nutrition (Switzerland)	1000	ml	226	2	20.5	0	1000	22.6	0	0		82		1
386	VIVONEX® Pediatric	Nestle Nutrition (Switzerland)	1000	ml	126	23.2	24	0	800	8.5	1	4.5		96		0.8
292	Arginaid®	Nestle Nutrition (Switzerland)	9.2	g	2	0	4.5	0	25	0	1	0		18	HIGH PROTEIN	2.71739	HIGH ENERGY
293	Beneprotein® Instant Protein Powder	Nestle Nutrition (Switzerland)	7	g	0	0	6	0	25	0	1	0		24	HIGH PROTEIN	3.57143	HIGH ENERGY
297	Boost® High Protein Drink	Nestle Nutrition (Switzerland)	237	ml	34	5	15	0	240	2	1	1		60	HIGH PROTEIN	1.01266
303	BOOST® CALORIE SMART™	Nestle Nutrition (Switzerland)	237	ml	16	7	16	3	190	1	2	1		64	HIGH PROTEIN	0.801688
304	Boost®Glucose Control™	Nestle Nutrition (Switzerland)	237	ml	20	12	14	3.5	250	1	2	2		56	HIGH PROTEIN	1.05485
305	Carnation® Breakfast Essentials™ Light Start Powder	Nestle Nutrition (Switzerland)	20	g	24	0.5	13	4	150	1.5	1	0		52	HIGH PROTEIN	7.5	HIGH ENERGY
306	Carnation® Breakfast Essentials™ Light Start Ready-to-Drink	Nestle Nutrition (Switzerland)	237	ml	17	5	13	2	150	1	1	1		52	HIGH PROTEIN	0.632911
307	Carnation® Breakfast Essentials™ Powder	Nestle Nutrition (Switzerland)	36	g	39	0.5	13	<1	220	2.5	1	0		52	HIGH PROTEIN	6.11111	HIGH ENERGY
309	Carnation® Instant Breakfast® for the Carb Conscious Ready-to-Drink (Vanilla Flavor)	Nestle Nutrition (Switzerland)	315	ml	13.01	5.01	12	0	158.2	1	1	1		48	HIGH PROTEIN	0.502222
314	IMPACT Advanced Recovery®	Nestle Nutrition (Switzerland)	1000	ml	190	39	75.6	15	1400	12	10	7.5		302.4	HIGH PROTEIN	1.4	HIGH ENERGY
315	IMPACT® PEPTIDE 1,5	Nestle Nutrition (Switzerland)	1000	ml	140	63.6	94	0	1500	9.5	2	3		376	HIGH PROTEIN	1.5	HIGH ENERGY
329	OPTIFAST 800® Ready to Drink Shakes	Nestle Nutrition (Switzerland)	237	ml	20	3	14	0	160	1	2	0.5		56	HIGH PROTEIN	0.675105
330	OPTIFAST 800® Shake Mix	Nestle Nutrition (Switzerland)	41.9	g	20	3	14	0	160	0.5	2	1		56	HIGH PROTEIN	3.81862	HIGH ENERGY
331	OPTIFAST HP® Shake Mix	Nestle Nutrition (Switzerland)	49.7	g	10	6	26	0	200	0.5	1	0.5		104	HIGH PROTEIN	4.02414	HIGH ENERGY
332	OPTISOURCE™ High Protein Drink	Nestle Nutrition (Switzerland)	118	ml	6	3	12	0	100	1	0	0		48	HIGH PROTEIN	0.847458
333	Peptamen Intense VHP	Nestle Nutrition (Switzerland)	1000	ml	76	38	92	4	1000	9	2	7.5		368	HIGH PROTEIN	1
341	PEPTAMEN® AF	Nestle Nutrition (Switzerland)	1000	ml	107	54.8	76	5.2	1200	7	2	3		304	HIGH PROTEIN	1.2
342	Peptamen® OS	Nestle Nutrition (Switzerland)	1000	ml	160	16.9	50	0	1000	17	5	3		200	HIGH PROTEIN	1
343	Peptamen® OS 1,5	Nestle Nutrition (Switzerland)	1000	ml	206	42	76	0	1500	20.5	8	8		304	HIGH PROTEIN	1.5	HIGH ENERGY
346	Replete®	Nestle Nutrition (Switzerland)	1000	ml	112	34	62.4	0	1000	7.5	2	6.5		249.6	HIGH PROTEIN	1
347	Replete® Fiber	Nestle Nutrition (Switzerland)	1000	ml	112	34	62.4	14	1000	7	2	6.5		249.6	HIGH PROTEIN	1
351	RESOURCE® Broth Plus Mix	Nestle Nutrition (Switzerland)	269	ml	22	0	7	0	120	1.5	1	0		28	HIGH PROTEIN	0.446097
352	Resource® Custard	Nestle Nutrition (Switzerland)	113.3	ml	18	4	7	0	140	1	1	0.5		28	HIGH PROTEIN	1.23566	HIGH ENERGY
361	RESOURCE® Instant Pudding Mix	Nestle Nutrition (Switzerland)	118	ml	16	0	4	0	80	1	0	0		16	HIGH PROTEIN	0.677966
365	RESOURCE® Reduced Calorie Egg Custard Mix	Nestle Nutrition (Switzerland)	118	ml	10	0	5	0	60	0.5	1	0		20	HIGH PROTEIN	0.508475
368	RESOURCE® Sugar-Free Gelatin	Nestle Nutrition (Switzerland)	118	ml	1	0	2	0	10	0	0	0		8	HIGH PROTEIN	0.0847458
383	RESOURCE® Thickenup® Puree Appeal®	Nestle Nutrition (Switzerland)	8	g	4.5	0	2.5	0	30	0	0	0		10	HIGH PROTEIN	3.75	HIGH ENERGY
387	Fortimel Energy Vanilla	Nutricia Europe & Middle East (The Netherlands)	200	ml	36.8	11.6	11.8	0	300	2.5	1	2		47.2		1.5	HIGH ENERGY
388	Fortimel Energy Chocolate	Nutricia Europe & Middle East (The Netherlands)	200	ml	37	11.6	11.6	0.62	300	2.5	1	2		46.4		1.5	HIGH ENERGY
389	Fortimel Jucy	Nutricia Europe & Middle East (The Netherlands)	200	ml	67.2	0	7.8	0	300	4.5	0	0		31.2		1.5	HIGH ENERGY
390	Fortimel Creme vanilla	Nutricia Europe & Middle East (The Netherlands)	125	g	23.8	6.3	12.4	<0.5	201.3	1.5	1	1		49.6	HIGH PROTEIN	1.6104	HIGH ENERGY
391	Fortimel Creme Chocolate	Nutricia Europe & Middle East (The Netherlands)	125	g	23.8	6.3	11.6	<0.5	197.5	1.5	1	1		46.4	HIGH PROTEIN	1.58	HIGH ENERGY
392	Fortimel powder	Nutricia Europe & Middle East (The Netherlands)	46	g	24.6	6.6	10	1.2	200	1.5	1	1		40	HIGH PROTEIN	4.34783	HIGH ENERGY
393	Diasip	Nutricia Europe & Middle East (The Netherlands)	200	ml	23.4	7.6	9.8	4	208	1.5	1	1		39.2		1.04
394	Souvenaid	Nutricia Europe & Middle East (The Netherlands)	125	ml	15.4	5.4	3.3	0.7	125	1	0	1		13.2		1
395	Elemental 028 Extra	Nutricia Europe & Middle East (The Netherlands)	250	ml	27.5	8.8	6.3	0	215	2	0	1		25.2		0.86
396	Nutrison	Nutricia Europe & Middle East (The Netherlands)	500	ml	61.5	19.5	20	0.5	500	4	2	4		80		1
397	Nutrison multi Fiber	Nutricia Europe & Middle East (The Netherlands)	500	ml	61.5	19.5	20	7.5	515	4	2	4		80		1.03
398	Nutrison Energy	Nutricia Europe & Middle East (The Netherlands)	500	ml	91.5	29	30	0.5	750	6	3	5.5		120		1.5	HIGH ENERGY
399	Nutrison Protein Energy	Nutricia Europe & Middle East (The Netherlands)	500	ml	52	24.5	50	0.45	630	3.5	6	5		200	HIGH PROTEIN	1.26	HIGH ENERGY
400	Fortimel extra 2 Kcal	Nutricia Global (The Netherlands)	200	ml	104	49	100	0.9	1260	2.5	3	2.5		400	HIGH PROTEIN	6.3	HIGH ENERGY
401	Calogen	Nutricia Global (The Netherlands)	30	ml	0	15	0	0	135	0	0	3		0		4.5	HIGH ENERGY
402	Fortimel compact protein	Nutricia Global (The Netherlands)	125	ml	30.5	11.75	18	0	306	2	2	2		72	HIGH PROTEIN	2.448	HIGH ENERGY
403	Fortimel compact energy	Nutricia Global (The Netherlands)	125	ml	37.1	11.6	12	0	300	2.5	1	2		48		2.4	HIGH ENERGY
404	Fortimel compact fiber	Nutricia Global (The Netherlands)	125	ml	31.5	13	11.875	4.5	300	2	1	2.5		47.5
405	Forticare	Nutricia Global (The Netherlands)	125	ml	23.9	6.6	11	2.6	203.8	1.5	1	1		44	HIGH PROTEIN	1.6304	HIGH ENERGY
406	Duocal®	Nutricia North America (Rockville, MD)	100	g	72.7	22.3	0	0	492	5	0	4.5		0		4.92	HIGH ENERGY
407	Fiber-Stat	Nutricia North America (Rockville, MD)	30	ml	25	0	0	15	50	1	0	0		0		1.66667	HIGH ENERGY
408	Flavor Packets-Cherry Vanilla	Nutricia North America (Rockville, MD)	5	g	1.8	0	0	0	13	0	0	0		0		2.6	HIGH ENERGY
409	Flavor Packets-Grapefruit	Nutricia North America (Rockville, MD)	5	g	1.4	0	0	0	15	0	0	0		0		3	HIGH ENERGY
410	Flavor Packets-Lemon-Lime	Nutricia North America (Rockville, MD)	5	g	1.3	0	0	0	15	0	0	0		0		3	HIGH ENERGY
411	KetoCal 3:1	Nutricia North America (Rockville, MD)	100	g	7.2	67.7	15.3	0	699	0.5	2	3		61.2		6.99	HIGH ENERGY
412	KetoCal 4:1	Nutricia North America (Rockville, MD)	100	g	3	72	15	0	720	0	2	3		60		7.2	HIGH ENERGY
413	KetoCal® 3:1 Powder	Nutricia North America (Rockville, MD)	100	g	7.2	67.7	15.3	0	699	0.5	2	3		61.2		6.99	HIGH ENERGY
414	KetoCal® 4:1 LQ (Unflavored)	Nutricia North America (Rockville, MD)	100	ml	1.73	14.8	3.09	0	150	0	0	3		12.36		1.5	HIGH ENERGY
415	KetoCal® 4:1 LQ (Vanilla Flavor)	Nutricia North America (Rockville, MD)	100	ml	1.73	14.8	3.09	0	150	0	0	3		12.36		1.5	HIGH ENERGY
416	KetoCal® 4:1 Powder	Nutricia North America (Rockville, MD)	100	g	8.2	69.2	14.4	0	705	0.5	2	3		57.6		7.05	HIGH ENERGY
417	Neocate One+ Powder	Nutricia North America (Rockville, MD)	60	g	35	8.4	6	0	240	2	0	1		24		4	HIGH ENERGY
418	PreOp	Nutricia North America (Rockville, MD)	27	g	24	0	0	0	100	0	0	1		0		3.7037	HIGH ENERGY
427	SHS Flavor Packets (Grapefruit)	Nutricia North America (Rockville, MD)	5	g	1.4	0	0	0	15	0	0	0		0		3	HIGH ENERGY
428	SHS Flavor Packets (Lemon-Lime)	Nutricia North America (Rockville, MD)	5	g	1.3	0	0	0	15	0	0	0		0		3	HIGH ENERGY
429	SHS Flavor Packets (Cherry-Vanilla)	Nutricia North America (Rockville, MD)	5	g	1.8	0	0	0	13	0	0	0		0		2.6	HIGH ENERGY
430	Tarvil	Nutricia North America (Rockville, MD)	15	g	7.5	<0.08	0	0.3	52	0.5	0	0		0		3.46667	HIGH ENERGY
431	UTI-Stat®	Nutricia North America (Rockville, MD)	30	ml	0	0	0	0	70	0	0	0		0		2.33333	HIGH ENERGY
419	Pro-Stat Sugar Free AWC Citrus Splash	Nutricia North America (Rockville, MD)	30	ml	7	0	17	0	100	0.5	2	0		68	HIGH PROTEIN	3.33333	HIGH ENERGY
420	Pro-Stat Sugar Free AWC Wild Cherry Punch	Nutricia North America (Rockville, MD)	30	ml	7	0	17	0	100	0.5	2	0		68	HIGH PROTEIN	na	HIGH ENERGY
421	Pro-Stat Sugar Free Citrus Splash	Nutricia North America (Rockville, MD)	30	ml	10	0	15	0	100	0.5	2	0		60	HIGH PROTEIN	3.33333	HIGH ENERGY
422	Pro-Stat Sugar Free Grape	Nutricia North America (Rockville, MD)	30	ml	10	0	15	0	100	0.5	2	0		60	HIGH PROTEIN	3.33333	HIGH ENERGY
423	Pro-Stat® MAX	Nutricia North America (Rockville, MD)	1	ml	9	0	11	0	80	0.5	1	0		44	HIGH PROTEIN	80	HIGH ENERGY
424	Pro-Stat® Renal Care	Nutricia North America (Rockville, MD)	30	ml	6	0	15	3	100	0.5	2	0		60	HIGH PROTEIN	3.33333	HIGH ENERGY
425	Pro-Stat® Sugar Free Complete Liquid Protein (Wild Cherry)	Nutricia North America (Rockville, MD)	30	ml	10	0	15	0	100	0.5	2	0		60	HIGH PROTEIN	3.33333	HIGH ENERGY
426	Protifar™	Nutricia North America (Rockville, MD)	100	g	<1.5	1.6	88.5	0	373	0	3	0		354	HIGH PROTEIN	3.73	HIGH ENERGY
432	Hybedrink Db	Nutrisens (France)	100	ml	13.3	6.3	8.6	2	150	1	1	1		34.4	HIGH PROTEIN	1.5	HIGH ENERGY
433	Cremeline Db	Nutrisens (France)	100	ml	13.4	6.2	10	2.5	150	1	1	1		40	HIGH PROTEIN	1.5	HIGH ENERGY
434	Hyperdrink	Nutrisens (France)	100	ml	21.8	2.9	10.5	0	200	1.5	1	0.5		42	HIGH PROTEIN	2	HIGH ENERGY
435	Cremeline	Nutrisens (France)	100	ml	18.5	5.2	10	<0.4	160	1	1	1		40	HIGH PROTEIN	1.6	HIGH ENERGY
436	ProtiFruits	Nutrisens (France)	100	ml	16.2	4.4	7	0.9-1.3	132	1	1	1		28	HIGH PROTEIN	1.32	HIGH ENERGY
437	Hyperdrink	Nutrisens (France)	200	ml	43.5	16.4	21	0	400	3	2	3		84	HIGH PROTEIN	2	HIGH ENERGY
438	Hyperdrink DB	Nutrisens (France)	200	ml	26.6	12.6	17.3	4	300	2	2	2.5		69.2	HIGH PROTEIN	1.5	HIGH ENERGY
439	Cremeline DB (Vanillia-Coffee)	Nutrisens (France)	125	g	16.75	7.8	12.5	3.1	188	1	1	1		50	HIGH PROTEIN	1.504	HIGH ENERGY
440	ProtiFruits (Apple)	Nutrisens (France)	125	g	0.1	5.5	1.6	1.1	166	0	0	1		6.4		1.328	HIGH ENERGY
441	Cremeline HP/HC (Vanillia-Cocoa)	Nutrisens (France)	125	g	23.13	6.5	12.5	<0.5	200	1.5	1	1		50	HIGH PROTEIN	1.6	HIGH ENERGY
442	Soup-Veloute HP/HC (soup mushroom )	Nutrisens (France)	70	g	36.4	12	15.2	1.9	311	2.5	2	2		60.8		4.44286	HIGH ENERGY
443	Soup-Veloute HP/HC (soup Mediterranean vegetables)	Nutrisens (France)	70	g	37.4	11.2	14.8	3	304	2.5	2	2		59.2		4.34286	HIGH ENERGY
444	Soup-Veloute HP/HC (soup mixed vegetables)	Nutrisens (France)	70	g	36.9	11.5	15	3	305	2.5	2	2		60		4.35714	HIGH ENERGY
445	Soup-Veloute HP/HC (soup squash)	Nutrisens (France)	70	g	38.9	10.6	14.8	2.3	306	2.5	2	2		59.2		4.37143	HIGH ENERGY
446	HP Biscuits (Chocolate)	Nutrisens (France)	37.5 /5 pieces	g	15	8	10.5	1	180	1	1	1		42	HIGH PROTEIN	#VALUE!	#VALUE!
447	HP Biscuits (Cacao-Hazelnut)	Nutrisens (France)	37.5 /5 pieces	g	14	9	11	1.4	183	1	1	1		44	HIGH PROTEIN	#VALUE!	#VALUE!
448	HP Biscuits (Orange)	Nutrisens (France)	37.5/ 5 pieces	g	14.5	8.5	11	0.55	175	1	1	1		44	HIGH PROTEIN	#VALUE!	#VALUE!
449	LPS Sugar Free (Grape)	Nutritional Designs Inc. (Lynbrook, NY)	30	ml	10	0	15	0	100	0.5	2	0		60	HIGH PROTEIN	3.33333	HIGH ENERGY
450	LPS Sugar Free (Watermelon)	Nutritional Designs Inc. (Lynbrook, NY)	30	ml	10	0	15	0	100	0.5	2	0		60	HIGH PROTEIN	3.33333	HIGH ENERGY
451	Osmeral BS PLUS	Humana (Germany)	100	ml	11.1	4	4.2	1.5	102	1	0	0.5		16.8		1.02
452	Osmeral BS PLUS	Humana (Germany)	500	ml	55.5	20	21	7.5	510	3.5	2	4		84		1.02
453	Osmeral BS PLUS Enery	Humana (Germany)	100	ml	11.1	6.4	6.4	1.5	154	1	1	1		25.6		1.54	HIGH ENERGY
454	Osmeral BS PLUS Enery	Humana (Germany)	500	ml	55.5	32	32	7.5	770	3.5	4	6		128		1.54	HIGH ENERGY
455	Nutrigain	NutriMedical BV (The Netherlands)	100	ml	18	6	6	0	150	1	1	1		24		1.5	HIGH ENERGY
456	High Protein Cream Cocoa/Vanilla	High Protein (France)	100	ml	2.3	1.6	12	4.1	80	0	2	0		48	HIGH PROTEIN	0.8
457	High Protein Cream Cocoa/Vanilla	High Protein (France)	125	ml	2.8	2	15	5.1	100	0	2	0		60	HIGH PROTEIN
458	Doc Omega	Vitaflo USA (Alexandria, VA)	4	g	3.2	0.5	0.1	0	74	0	0	0		0.4		18.5	HIGH ENERGY
461	Pro-Cal	Vitaflo USA (Alexandria, VA)	15	g	4	8.4	2	0	100	1	1	0		8		6.66667	HIGH ENERGY
459	HCU cooler15 (red flavor)	Vitaflo USA (Alexandria, VA)	130	ml	7	2	26	<1	150	0.5	4	0		104	HIGH PROTEIN	1.15385
460	Key Omega	Vitaflo USA (Alexandria, VA)	4	g	2.8	0.8	0.17	0	80	0	0	0		0.68		20	HIGH ENERGY

## Sheet: High Protein
! Important note: Changes in products macronutrient content may take place. For most annotated data please visit manufacturer websites.
	name	Manufacturer	serving	measurement unit	carbs(g)	fat(g)	protein(g)	fiber(g)	kcal	Starch	Meat (lean)	Fat
	HP Biscuits (Orange)	Nutrisens (France)	37.5/ 5 pieces	g	14.5	8.5	11	0.55	175	1	1	1
	HP Biscuits (Chocolate)	Nutrisens (France)	37.5 /5 pieces	g	15	8	10.5	1	180	1	1	1
	HP Biscuits (Cacao-Hazelnut)	Nutrisens (France)	37.5 /5 pieces	g	14	9	11	1.4	183	1	1	1
	AdvantEDGE® Protein Bars	Abbott Nutrition (Lake County, IL)	498	g	20	7	15	4	203	1	2	1
	Glucerna Hunger Smart® Meal Size Shake	Abbott Nutrition (Lake County, IL)	473	ml	18	11	23	6	250	1	2	2
	100% Whey Protein Shake	Abbott Nutrition (Lake County, IL)	325	ml	5	3.5	30	0	171.5	0	2	0.5
	AdvantEDGE® Carb Control Shake	Abbott Nutrition (Lake County, IL)	325	ml	2	2.5	17	0	100	0	2	0.5
	AdvantEDGE® High Protein Shake	Abbott Nutrition (Lake County, IL)	325	ml	6	1	30	2	150	0.5	2	0
	Carnation® Breakfast Essentials™ Ready-to-Drink (Vanilla and Chocolate Flavor)	Nestle Nutrition (Switzerland)	325	ml	34	5	14	0	250	2	1	1
	Ensure® Max Protein	Abbott Nutrition (Lake County, IL)	325	ml	6	1.5	30	2	150	0.5	2	0
	Ensure® Plant-Based Protein	Abbott Nutrition (Lake County, IL)	325	ml	13	6	20	5	180	1	2	1
	Myoplex® Keto Shake	Abbott Nutrition (Lake County, IL)	325	ml	3	17	10	0	200	0	1	3
	ZonePerfect® Carb Wise Shake	Abbott Nutrition (Lake County, IL)	325	ml	5	1	30	1	150	0	2	0
	ZonePerfect® High Protein Shake	Abbott Nutrition (Lake County, IL)	325	ml	6	1	30	3	150	0.5	2	0
	ZonePerfect® Keto Shake	Abbott Nutrition (Lake County, IL)	325	ml	3	17	10	0	200	0	1	3
	Carnation® Instant Breakfast® for the Carb Conscious Ready-to-Drink (Vanilla Flavor)	Nestle Nutrition (Switzerland)	315	ml	13.01	5.01	12	0	158.2	1	1	1
	Glucerna Hunger Smart® Shake	Abbott Nutrition (Lake County, IL)	296	ml	16	8	15	6	180	1	2	1
	Med Pass®No Sugar Added Vanilla 12/32oz	Hormel Health Labs (Austin, MN)	280	ml	24	24	20	3	400	1.5	2	4.5
	RESOURCE® Broth Plus Mix	Nestle Nutrition (Switzerland)	269	ml	22	0	7	0	120	1.5	1	0
	Boost® High Protein Drink	Nestle Nutrition (Switzerland)	237	ml	33	6	15	0	240	2	1	1
	BOOST® CALORIE SMART™	Nestle Nutrition (Switzerland)	237	ml	16	7	16	3	190	1	2	1
	Boost®Glucose Control™	Nestle Nutrition (Switzerland)	237	ml	20	12	14	3.5	250	1	2	2
	Carnation® Breakfast Essentials™ Light Start Ready-to-Drink	Nestle Nutrition (Switzerland)	237	ml	17	5	13	2	150	1	1	1
	Ensure High Protein for Muscle Health TN	Abbott Nutrition (Lake County, IL)	237	ml	19	2	16	<1	160	1	2	0
	Ensure Light Nutrition Shake	Abbott Nutrition (Lake County, IL)	237	ml	2	2	12	0	70	0	1	0
	Ensure® Enlive® Advanced Nutrition Shake	Abbott Nutrition (Lake County, IL)	237	ml	44	11	20	3	350	3	2	2
	Ensure® Enlive® Advanced Therapeutic Nutrition Shake	Abbott Nutrition (Lake County, IL)	237	ml	44	11	20	3	350	3	2	2
	Ensure® High Protein Bar	Abbott Nutrition (Lake County, IL)	237	ml	21	7	15	<1	210	1.5	2	1
	Ensure® High Protein Shake	Abbott Nutrition (Lake County, IL)	237	ml	19	2	16	0	160	1	2	0
	Ensure® High Protein Therapeutic Nutrition Shake	Abbott Nutrition (Lake County, IL)	237	ml	19	2	16	0	160	1	2	0
	Ensure® High Protein TN	Abbott Nutrition (Lake County, IL)	237	ml	19	2	16	<1	160	1	2	0
	Ensure® Light Nutrition Shake	Abbott Nutrition (Lake County, IL)	237	ml	2	2	12	0	70	0	1	0
	Ensure® Surgery	Abbott Nutrition (Lake County, IL)	237	ml	45	9	18	3	330	3	2	1
	Glucerna® 1,5 Cal	Abbott Nutrition (Lake County, IL)	237	ml	31.5	17.8	19.6	3.8	356	2	2	3.5
	Glucerna® Advance Shake	Abbott Nutrition (Lake County, IL)	237	ml	26	7	10	3	200	2	1	1
	Glucerna® Shake	Abbott Nutrition (Lake County, IL)	237	ml	16	9	10	4	180	1	1	1
	Glucerna® Snack Shake	Abbott Nutrition (Lake County, IL)	237	ml	19	5	7	3	140	1	1	1
	OPTIFAST 800® Ready to Drink Shakes	Nestle Nutrition (Switzerland)	237	ml	20	3	14	0	160	1	2	0.5
	Promote®	Abbott Nutrition (Lake County, IL)	237	ml	30.8	6.2	14.8	0	237	2	1	1
	Promote® with Fiber	Abbott Nutrition (Lake County, IL)	237	ml	32.8	6.7	14.8	3.4	237	0	1	0
	ReadyCare NSA 1,7- Vanilla	Lyons Magnus (Fresno, CA)	237	ml	36	19	20	0	400	2.5	2	3.5
	Thickened Dairy Drink- Nectar Consistency	Lyons Magnus (Fresno, CA)	237	ml	19	4.5	8	0	15	1	1	1
	Thickened Dairy Drink-Honey Consistency	Lyons Magnus (Fresno, CA)	237	ml	19	4.5	8	0	15	1	1	1
	Vital® AF 1,2 Cal	Abbott Nutrition (Lake County, IL)	237	ml	26.2	12.8	17.8	1.2	284	2	2	2.5
	Vital® HP	Abbott Nutrition (Lake County, IL)	237	ml	26.7	5.5	20.7	0	237	2	2	1
	Fortimel extra 2 Kcal	Nutricia Global (The Netherlands)	200	ml	36	14	22	0	360	2.5	3	2.5
	Hyperdrink	Nutrisens (France)	200	ml	43.5	16.4	21	0	400	3	2	3
	Hyperdrink DB	Nutrisens (France)	200	ml	26.6	12.6	17.3	4	300	2	2	2.5
	HCU cooler15 (red flavor)	Vitaflo USA (Alexandria, VA)	130	ml	7	2	26	<1	150	0.5	4	0
	Fortimel compact protein	Nutricia Global (The Netherlands)	125	ml	30.5	11.75	18	0	306	2	2	2
	Forticare	Nutricia Global (The Netherlands)	125	ml	23.9	6.6	11	2.6	203.8	1.5	1	1
	Fortimel Creme vanilla	Nutricia Europe & Middle East (The Netherlands)	125	g	23.8	6.3	12.4	<0.5	201.3	1.5	1	1
	Fortimel Creme Chocolate	Nutricia Europe & Middle East (The Netherlands)	125	g	23.8	6.3	11.6	<0.5	197.5	1.5	1	1
	high Protein Cream Cocoa/Vanilla	High Protein (France)	125	ml	2.8	2	15	5.1	100	0	2	0
	Cremeline DB (Vanillia-Coffee)	Nutrisens (France)	125	g	16.75	7.8	12.5	3.1	188	1	1	1
	Cremeline HP/HC (Vanillia-Cocoa)	Nutrisens (France)	125	g	23.13	6.5	12.5	<0.5	200	1.5	1	1
	Gelatein 20	Medtrition (Lancaster, PA)	120	ml	<1	0	20	0	80	0	3	0
	OPTISOURCE™ High Protein Drink	Nestle Nutrition (Switzerland)	118	ml	6	3	12	0	100	1	0	0
	RESOURCE® Instant Pudding Mix	Nestle Nutrition (Switzerland)	118	ml	16	0	4	0	80	1	0	0
	RESOURCE® Reduced Calorie Egg Custard Mix	Nestle Nutrition (Switzerland)	118	ml	10	0	5	0	60	0.5	1	0
	RESOURCE® Sugar-Free Gelatin	Nestle Nutrition (Switzerland)	118	ml	1	0	2	0	10	0	0	0
	Resource® Custard	Nestle Nutrition (Switzerland)	113.3	ml	18	4	7	0	140	1	1	0.5
	BCAD™ 2	Mead Johnson (Chicago, IL)	100	g	57	8.5	24	0	410	4	2	1
	Glutarex®-2	Abbott Nutrition (Lake County, IL)	100	g	35	13	30	0	410	2	2	2.5
	HCY™ 2	Mead Johnson (Chicago, IL)	100	g	61	8.5	22	0	410	4	2	1
	Hominex®-2	Abbott Nutrition (Lake County, IL)	100	g	35	14	30	0	410	2	2	2.5
	I-Valex®-2	Abbott Nutrition (Lake County, IL)	100	g	35	13	30	0	410	2	2	2.5
	Ketonex®-2	Abbott Nutrition (Lake County, IL)	100	g	35	14	30	0	410	2	2	2.5
	OA™ 2	Mead Johnson (Chicago, IL)	100	g	59	9	21	0	410	1	2	0.5
	Phenex®-2	Abbott Nutrition (Lake County, IL)	100	g	35	14	30	0	410	2	2	2.5
	Phenyl-Free® 2	Mead Johnson (Chicago, IL)	100	g	60	8.6	22	0	410	4	2	1
	Phenyl-Free® 2 HP	Mead Johnson (Chicago, IL)	100	g	44	6.3	40	0	390	3	2	1
	Propimex®-2	Abbott Nutrition (Lake County, IL)	100	g	35	13	30	0	410	0	2	0
	Protifar™	Nutricia North America (Rockville, MD)	100	g	<1.5	1.6	88.5	0	373	0	3	0
	ProViMin®	Abbott Nutrition (Lake County, IL)	100	g	2	1.4	73	0	313	0	2	0
	Tyrex®-2	Abbott Nutrition (Lake County, IL)	100	g	35	14	30	0	410	2	2	2.5
	TYROS™ 2	Mead Johnson (Chicago, IL)	100	g	60	8.5	22	0	410	4	2	1
	Hybedrink Db	Nutrisens (France)	100	ml	13.3	6.3	8.6	2	150	1	1	1
	Cremeline Db	Nutrisens (France)	100	ml	13.4	6.2	10	2.5	150	1	1	1
	Hyperdrink	Nutrisens (France)	100	ml	21.8	2.9	10.5	0	200	1.5	1	0.5
	Cremeline	Nutrisens (France)	100	ml	18.5	5.2	10	<0.4	160	1	1	1
	ProtiFruits	Nutrisens (France)	100	ml	16.2	4.4	7	0.9-1.3	132	1	1	1
	high Protein Cream Cocoa/Vanilla	High Protein (France)	100	ml	2.3	1.6	12	4.1	80	0	2	0
	Myoplex 30™ Bars	Abbott Nutrition (Lake County, IL)	85	g	33	12	30	1	360	2	2	2
	Myoplex® Original Powder	Abbott Nutrition (Lake County, IL)	78	g	22	4.5	42	3	290	1.5	2	1
	HEALTHY SHOT ® 12g Protein Beverage Peach	Hormel Health Labs (Austin, MN)/Diamond Crystal Brands (Atlanta, GA)	74	ml	13	0	12	0	100	1	1	0
	HEALTHY SHOT ® 12g Protein Beverage Tropical	Hormel Health Labs (Austin, MN)/Diamond Crystal Brands (Atlanta, GA)	74	ml	13	0	12	0	100	1	1	0
	HEALTHY SHOT ® 24g Protein Beverage Cranberry-Grape	Hormel Health Labs (Austin, MN)/Diamond Crystal Brands (Atlanta, GA)	74	ml	1	0	24	0	100	0	2	0
	HEALTHY SHOT ® 24g Protein Beverage Peach	Hormel Health Labs (Austin, MN)/Diamond Crystal Brands (Atlanta, GA)	74	ml	1	0	24	0	100	0	2	0
	100% Whey Protein Bars	Abbott Nutrition (Lake County, IL)	70	g	29	11	20	5	280	2	2	2
	Myoplex Recovery Protein	Abbott Nutrition (Lake County, IL)	70	g	42	2	20	0	270	3	2	0
	Myoplex® Ketogenic	Abbott Nutrition (Lake County, IL)	65	g	5	32	20	0	400	0	2	6
	AdvantEDGE® Carb Control™ Nutrition Bars	Abbott Nutrition (Lake County, IL)	60	g	27	8	17	6	240	1.5	2	1
	ZonePerfect® High Protein Bars	Abbott Nutrition (Lake County, IL)	60	g	22	9	20	5	240	1.5	2	1
	Myoplex® Lite Powder	Abbott Nutrition (Lake County, IL)	54	g	24	1.5	20	3	180	1.5	2	0
	ZonePerfect® Classic Bars	Abbott Nutrition (Lake County, IL)	50	g	24	7	14	3	210	1.5	1	1
	ZonePerfect® Macros	Abbott Nutrition (Lake County, IL)	50	g	21	7	15	0	210	1.5	2	1
	ZonePerfect® Nutrition Bars	Abbott Nutrition (Lake County, IL)	49.9	g	24	7	14	3	211	1.5	1	1
	OPTIFAST HP® Shake Mix	Nestle Nutrition (Switzerland)	49.7	g	10	6	26	0	200	0.5	1	0.5
	100% Whey Protein MAX Powder	Abbott Nutrition (Lake County, IL)	49	g	12	2.5	30	0	190	1	2	0.5
	Fortimel powder	Nutricia Europe & Middle East (The Netherlands)	46	g	24.6	6.6	10	1.2	200	1.5	1	1
	EAS® Complete Protein Powder	Abbott Nutrition (Lake County, IL)	45	g	14	1	25	3	150	1	2	0
	ProSource TF®	Medtrition (Lancaster, PA)	45	ml	1	0	11	0	40	0	1	0
	100% Whey Protein Powder	Abbott Nutrition (Lake County, IL)	44.3	g	8	2.5	30	0	174.5	0.5	2	0.5
	Myoplex® Shred Powder	Abbott Nutrition (Lake County, IL)	44	g	5	3	30	1	170	0	2	0.5
	ZonePerfect® Carb Wise Powder	Abbott Nutrition (Lake County, IL)	43	g	6	3	30	1	170	0.5	2	0.5
	ArgiMent AT	Medtrition (Lancaster, PA)	42.7	g	11	0	10	3	160	1	1	0
	Hormel Solutions™ High Protein Orange Gelatin Mix 12/8,5oz	Hormel Health Labs (Austin, MN)	42	ml	26	0	12	0	150	2	1	0
	Perfectly Simple by ZonePerfect	Abbott Nutrition (Lake County, IL)	42	ml	15	9	11	1	190	1	1	1
	Soy	Abbott Nutrition (Lake County, IL)	42	g	18	0	20	0	150	1	2	0
	OPTIFAST 800® Shake Mix	Nestle Nutrition (Switzerland)	41.9	g	20	3	14	0	160	0.5	2	1
	Hormel Solutions™ Super Milk Shake Mix Chocolate 6/22,5oz	Hormel Health Labs (Austin, MN)	41	ml	27	1.5	8	0	160	2	1	0
	Glucerna® Snack Bars	Abbott Nutrition (Lake County, IL)	40	g	18	6	10	2	160	1	1	1
	Myoplex Micellar Casein	Abbott Nutrition (Lake County, IL)	40	g	4	1.5	26	2	140	0	2	0
	ZonePerfect® Revitalize Bar	Abbott Nutrition (Lake County, IL)	40	g	18	7	11	0	180	1	1	1
	100% Whey Isolate	Abbott Nutrition (Lake County, IL)	38	g	2	0.5	30	0	130	0	4	0
	Hormel Solutions™ Super Milk Shake Mix Strawberry 6/20,5oz	Hormel Health Labs (Austin, MN)	38	ml	26	1	7	0	140	2	0	0
	Hormel Solutions™ Super Milk Shake Mix Vanilla 6/20,5oz	Hormel Health Labs (Austin, MN)	38	ml	26	1	7	0	140	2	0	0
	Myoplex Whey Isolate	Abbott Nutrition (Lake County, IL)	38	g	<1	1	26	0	120	0	4	0
	Myoplex Protein Blend	Abbott Nutrition (Lake County, IL)	37	g	2	1.5	26	1	130	0	2	0
	Carnation® Breakfast Essentials™ Powder	Nestle Nutrition (Switzerland)	36	g	39	0.5	13	<1	220	2.5	1	0
	Hormel Solutions™ Inst,Breakfast Mix Strawberry 12/1,2LB	Hormel Health Labs (Austin, MN)	36	ml	24	0.5	8	0	130	1.5	1	0
	Hormel Solutions™ Inst, Bkfst, Mix Vanilla 12/9,6oz	Hormel Health Labs (Austin, MN)	35	ml	24	0.5	8	0	130	1.5	1	0
	Whey Casein Protein Powder	Abbott Nutrition (Lake County, IL)	33	g	8	1	20	0	120	0.5	2	0
	Multmix™ Protein Supplement Mix	Hormel Health Labs (Austin, MN)	32	g	15	2	12	0	120	1	1	0
	LiquaCel Liquid Protein	Global Health (Rochester, NY)	30	ml	6	0	16	0	100	0.5	2	0
	LPS Sugar Free (Grape)	Nutritional Designs Inc. (Lynbrook, NY),	30	ml	10	0	15	0	100	0.5	2	0
	LPS Sugar Free (Watermelon)	Nutritional Designs Inc. (Lynbrook, NY),	30	ml	10	0	15	0	100	0.5	2	0
	ProMod® Liquid Protein	Abbott Nutrition (Lake County, IL)	30	ml	14	0	10	0	100	2	1	1
	ProSource ZAC	Medtrition (Lancaster, PA)	30	ml	2	0	21	0	90	1	2	0
	Pro-Stat 101 - Butter Pecan Flavor	Medical Nutrition USA, Inc (Englewood, NJ)	30	ml	10.2	0	15	0	101	1	2	0
	Pro-Stat 101 - Natural Flavor	Medical Nutrition USA, Inc (Englewood, NJ)	30	ml	10.2	0	15	0	101	1	2	0
	Pro-Stat 101 - Wild Cherry Punch Flavor	Medical Nutrition USA, Inc (Englewood, NJ)	30	ml	10.2	0	15	0	101	0	2	0
	Pro-Stat 64 - Sugar Free Butter Pecan Flavor	Medical Nutrition USA, Inc (Englewood, NJ)	30	ml	3	0	15	0	72	0	2	0
	Pro-Stat 64 - Sugar Free Natural Flavor	Medical Nutrition USA, Inc (Englewood, NJ)	30	ml	3	0	15	0	72	0	2	0
	Pro-Stat 64 - Sugar Free Wild Cherry Punch	Medical Nutrition USA, Inc (Englewood, NJ)	30	ml	3	0	15	0	72	0.5	2	0
	Pro-Stat AWC (Advanced Wound Care)	Medical Nutrition USA, Inc (Englewood, NJ)	30	ml	10	0	17	0	108	1	1	0
	Pro-Stat Profile	Medical Nutrition USA, Inc (Englewood, NJ)	30	ml	10.2	0	10	0	81	0	2	0
	Pro-Stat RC (Renal Care) - Sugar Free Wild Cherry	Medical Nutrition USA, Inc (Englewood, NJ)	30	ml	3	0	15	0	72	0	2	0
	Pro-Stat RC (Renal Care) - Sugar Free Grape	Medical Nutrition USA, Inc (Englewood, NJ)	30	ml	3	0	15	0	72	0.5	2	0
	Pro-Stat Sugar Free AWC Citrus Splash	Nutricia North America (Rockville, MD)	30	ml	7	0	17	0	100	0.5	2	0
	Pro-Stat Sugar Free AWC Wild Cherry Punch	Nutricia North America (Rockville, MD)	30	ml	7	0	17	0	100	0.5	2	0
	Pro-Stat Sugar Free Citrus Splash	Nutricia North America (Rockville, MD)	30	ml	10	0	15	0	100	0.5	2	0
	Pro-Stat Sugar Free Grape	Nutricia North America (Rockville, MD)	30	ml	10	0	15	0	100	0.5	2	0
	Pro-Stat® Renal Care	Nutricia North America (Rockville, MD)	30	ml	6	0	15	3	100	0.5	2	0
	Pro-Stat® Sugar Free Complete Liquid Protein (Wild Cherry)	Nutricia North America (Rockville, MD)	30	ml	10	0	15	0	100	0.5	2	0
	ProSource NoCarb®	Medtrition (Lancaster, PA)	30	ml	1	0	15	0	60	0	2	0
	ProSource Plus®	Medtrition (Lancaster, PA)	30	ml	9	0	15	0	100	0.5	2	0
	AdvantEDGE® Lean 15™ Protein Powder	Abbott Nutrition (Lake County, IL)	27	g	8	0.5	15	5	90	0.5	2	0
	Hi Pro-Cal Protein Supplement Reduced Lactose	Hormel Health Labs (Austin, MN)	21.5	g	12	0	8	0	80	1	1	0
	AdvantEDGE® Protein Powder	Abbott Nutrition (Lake County, IL)	21	g	1	0	15	0	64	0	2	0
	Sin Free™ Red, Cal, Instant Custard Mix	Hormel Health Labs (Austin, MN)	21	g	12	1	6	0	80	1	1	0
	Carnation® Breakfast Essentials™ Light Start Powder	Nestle Nutrition (Switzerland)	20	g	24	0.5	13	4	150	1.5	1	0
	Hormel Solutions Red, Cal, Inst, Bkfst Mix Choc, 8/5,4oz	Hormel Health Labs (Austin, MN)	20	ml	10	0	7	0	70	0.5	1	0
	Hormel Solutions™ Red, Cal Inst, Bkfst, Mix Vanilla 8/5,4oz	Hormel Health Labs (Austin, MN)	20	ml	10	0	7	0	70	0.5	1	0
	Procal powder	Medtrition (Lancaster, PA)	15	g	4.2	8.3	2	0	100	0	0	1
	Arginaid®	Nestle Nutrition (Switzerland)	9.2	g	2	0	4.5	0	25	0	1	0
	ProPass® Packet Protein Powder Supplement	Hormel Health Labs (Austin, MN)	8	g	1	0.5	6	0	30	0	1	0
	PROPASS® Whey Protein Supplement Powder	Hormel Health Labs (Austin, MN)/Diamond Crystal Brands (Atlanta, GA)	8	g	1	0.5	6	0	30	2	2	2.5
	RESOURCE® Thickenup® Puree Appeal®	Nestle Nutrition (Switzerland)	8	g	4.5	0	2.5	0	30	0	0	0
	Beneprotein® Instant Protein Powder	Nestle Nutrition (Switzerland)	7	g	0	0	6	0	25	0	1	0
	Myoplex Creatine	Abbott Nutrition (Lake County, IL)	5	g	0	0	0	0	0	0	0	0
	Myoplex Glutamine	Abbott Nutrition (Lake County, IL)	5	g	0	0	0	0	0	0	0	0
	Pro-Stat® MAX	Nutricia North America (Rockville, MD)	1	ml	9	0	11	0	80	0.5	1	0
Excluded values from mean calculations (high volumes, >= 500ml)
	IMPACT Advanced Recovery®	Nestle Nutrition (Switzerland)	1000	ml	190	39	75.6	15	1400	12	10	7.5
	IMPACT® PEPTIDE 1,5	Nestle Nutrition (Switzerland)	1000	ml	140	63.6	94	0	1500	9.5	2	3
	Peptamen Intense VHP	Nestle Nutrition (Switzerland)	1000	ml	76	38	92	4	1000	9	2	7.5
	PEPTAMEN® AF	Nestle Nutrition (Switzerland)	1000	ml	107	54.8	76	5.2	1200	7	2	3
	Peptamen® OS	Nestle Nutrition (Switzerland)	1000	ml	160	16.9	50	0	1000	17	5	3
	Peptamen® OS 1,5	Nestle Nutrition (Switzerland)	1000	ml	206	42	76	0	1500	20.5	8	8
	Replete®	Nestle Nutrition (Switzerland)	1000	ml	112	34	62.4	0	1000	7.5	2	6.5
	Replete® Fiber	Nestle Nutrition (Switzerland)	1000	ml	112	34	62.4	14	1000	7	2	6.5
	Myoplex® Original Shake	Abbott Nutrition (Lake County, IL)	503	ml	20	7	42	3	300	1	2	1
	test formula	Hormel Health Labs (Austin, MN)	500	ml	0	0	0	0	0	0	0	0
	Nutrison Protein Energy	Nutricia Europe & Middle East (The Netherlands)	500	ml	52	24.5	50	0.45	630	3.5	6	5

## Sheet: High Energy
! Important note: Changes in products macronutrient content may take place. For most annotated data please visit manufacturer websites.
	name	Manufacturer	serving	measurement unit	carbs(g)	fat(g)	protein(g)	fiber(g)	kcal	Starch	Meat (lean)	Fat
366	Similac® Prenatal Vitamin	Abbott Nutrition (Lake County, IL)	1 Tablet		0	0.5	0	0	5	0	0	0
365	Similac® Breastfeeding Supplement	Abbott Nutrition (Lake County, IL)	1 Soft gel		0	0.5	0	0	5	0	0	0
170	Med Pass® 2,0 Butter Pecan 12/32OZ	Hormel Health Labs (Austin, MN)	280	ml	57	19	20	1	480	4	2	3.5
171	Med Pass® 2,0 Vanilla 12/32 OZ	Hormel Health Labs (Austin, MN)	280	ml	57	19	20	1	480	4	2	3.5
172	Med Pass® 2,0 Wild Berry 12/32OZ	Hormel Health Labs (Austin, MN)	280	ml	57	19	20	1	480	4	2	3.5
173	Med Pass®No Sugar Added Vanilla 12/32oz	Hormel Health Labs (Austin, MN)	280	ml	24	24	20	3	400	1.5	2	4.5
257	PLUS-2™ Black Cherry 12/16 fl, oz,	Hormel Health Labs (Austin, MN)	275	ml	52	24	18	0	480	3.5	2	4.5
258	PLUS-2™ Chocolate 12/16oz	Hormel Health Labs (Austin, MN)	275	ml	44	24	18	0	480	3	2	4.5
259	PLUS-2™ Maplenut 12/16 fl, oz,	Hormel Health Labs (Austin, MN)	275	ml	52	24	18	0	480	3	2	4.5
260	PLUS-2™ Root Beer 12/16 fl, oz,	Hormel Health Labs (Austin, MN)	275	ml	48	24	18	0	480	3	2	4.5
261	PLUS-2™ Vanilla 12/16 Oz,	Hormel Health Labs (Austin, MN)	275	ml	48	24	18	0	480	0	0	0
17	Boost Plus®	Nestle Nutrition (Switzerland)	237	ml	45	14	14	3	360	3	1	2.5
22	BOOST® KID ESSENTIALS 1,5	Nestle Nutrition (Switzerland)	237	ml	39	18	10	0	360	2.5	1	3.5
23	BOOST® KID ESSENTIALS 1,5 WITH FIBER	Nestle Nutrition (Switzerland)	237	ml	39	18	10	2	360	2.5	1	3.5
25	BOOST® VHC VERY HIGH CALORIE	Nestle Nutrition (Switzerland)	237	ml	46	30	22	0	530	3	2	6
48	Ensure Complete® Therapeutic Nutrition	Abbott Nutrition (Lake County, IL)	237	ml	51	11	13	3	350	3.5	1	2
49	Ensure Complete™ (Retail)	Abbott Nutrition (Lake County, IL)	237	ml	51	11	13	3	350	3.5	1	2
52	Ensure Plus®	Abbott Nutrition (Lake County, IL)	237	ml	50	11	13	0	350	3	1	2
53	Ensure Plus® Therapeutic Nutrition	Abbott Nutrition (Lake County, IL)	237	ml	51	11	13	3	350	3.5	1	2
58	Ensure® Enlive® Advanced Nutrition Shake	Abbott Nutrition (Lake County, IL)	237	ml	44	11	20	3	350	3	2	2
59	Ensure® Enlive® Advanced Therapeutic Nutrition Shake	Abbott Nutrition (Lake County, IL)	237	ml	44	11	20	3	350	3	2	2
73	Ensure® Plus Nutrition Shake	Abbott Nutrition (Lake County, IL)	237	ml	50	11	13	0	350	3	1	2
74	Ensure® Plus Therapeutic Nutrition	Abbott Nutrition (Lake County, IL)	237	ml	51	11	13	3	350	3.5	1	2
77	Ensure® Surgery	Abbott Nutrition (Lake County, IL)	237	ml	45	9	18	3	330	3	2	1
91	Glucerna® 1,2 Cal	Abbott Nutrition (Lake County, IL)	237	ml	27.1	14.2	14.2	3.8	285	2	1	3
92	Glucerna® 1,5 Cal	Abbott Nutrition (Lake County, IL)	237	ml	31.5	17.8	19.6	3.8	356	2	2	3.5
119	Hi-Cal	Abbott Nutrition (Lake County, IL)	237	ml	51.3	21.2	19.8	0	475	3.5	2	4
212	Nepro® with CARBSTEADY®	Abbott Nutrition (Lake County, IL)	237	ml	38	23	19	6	420	2	2	4.5
293	Pulmocare®	Abbott Nutrition (Lake County, IL)	237	ml	25	22.1	14.8	0	355	1.5	2	4.5
294	ReadyCare 2,0- Butter Pecan	Lyons Magnus (Fresno, CA)	237	ml	57	19	20	0	480	4	2	3.5
295	ReadyCare 2,0- Vanilla	Lyons Magnus (Fresno, CA)	237	ml	57	19	20	0	480	4	2	3.5
308	ReadyCare NSA 1,7- Vanilla	Lyons Magnus (Fresno, CA)	237	ml	36	19	20	0	400	2.5	2	3.5
316	RESOURCE® 2,0	Nestle Nutrition (Switzerland)	237	ml	52	21	20	0	480	3.5	2	4
335	RESOURCE® Shake Plus	Nestle Nutrition (Switzerland)	237	ml	69	16	15	0	480	4.5	1	3
372	Suplena® with CARBSTEADY®	Abbott Nutrition (Lake County, IL)	237	ml	46	23	10.6	6	420	3	1	4.5
391	TwoCal® HN	Abbott Nutrition (Lake County, IL)	237	ml	51.8	21.5	19.9	1.2	475	3.5	2	4
397	Vital® 1,5 Cal	Abbott Nutrition (Lake County, IL)	237	ml	44.2	13.5	16	1.4	355	3	1	2.5
400	Vital® Peptide 1,5 Cal	Abbott Nutrition (Lake County, IL)	237	ml	44.3	13.5	16	1.4	355	3	1	2.5
178	MightyShakes® Egg Nog 50/6oz	Hormel Health Labs (Austin, MN)	209	ml	44	9	9	0	300	3	1	1
183	MightyShakes® Orange Creme	Hormel Health Labs (Austin, MN)	209	ml	44	9	9	0	300	3	1	1
106	Great Shake™ Strawberry 50/6OZ	Hormel Health Labs (Austin, MN)	206	ml	33	15	9	0	300	2	1	3
108	Great Shake™ Vanilla 50/6OZ,	Hormel Health Labs (Austin, MN)	206	ml	33	15	9	0	300	2	1	3
110	Great Shake™Chocolate 50/6OZ	Hormel Health Labs (Austin, MN)	206	ml	33	15	9	0	300	2	1	3
181	MightyShakes® No Sugar Added Strawberry 50/6oz	Hormel Health Labs (Austin, MN)	204	ml	30	15	11	2	300	2	1	3
414	Fortimel extra 2 Kcal	Nutricia Global (The Netherlands)	200	ml	36	14	22	0	360	2.5	3	2.5
420	Fortimel Energy Vanilla	Nutricia Europe & Middle East (The Netherlands)	200	ml	36.8	11.6	11.8	0	300	2.5	1	2
421	Fortimel Energy Chocolate	Nutricia Europe & Middle East (The Netherlands)	200	ml	37	11.6	11.6	0.62	300	2.5	1	2
422	Fortimel Jucy	Nutricia Europe & Middle East (The Netherlands)	200	ml	67.2	0	7.8	0	300	4.5	0	0
445	Hyperdrink	Nutrisens (France)	200	ml	43.5	16.4	21	0	400	3	2	3
446	Hyperdrink DB	Nutrisens (France)	200	ml	26.6	12.6	17.3	4	300	2	2	2.5
175	Mighty Shakes Vanilla 50/6oz	Hormel Health Labs (Austin, MN)	177	ml	44	9	9	0	300	3	1	1
176	MightyShakes® Cappuccino	Hormel Health Labs (Austin, MN)	177	ml	44	9	9	0	300	3	1	1
326	RESOURCE® Health Shake®	Nestle Nutrition (Switzerland)	177	ml	53	6	9	0	300	3.5	0	1
327	RESOURCE® Health Shake® No Sugar Added	Nestle Nutrition (Switzerland)	177	ml	33	13	12	0	300	2	1	2.5
334	RESOURCE® Shake	Nestle Nutrition (Switzerland)	177	ml	45	6	9	0	270	3	1	1
352	RESOURCE® Thickenup® Thickened Shake (Honey Consistency)	Nestle Nutrition (Switzerland)	177	ml	45	6	9	0	270	3	1	1
24	Boost® Nutritional Pudding	Nestle Nutrition (Switzerland)	141.7	ml	33	9	7	0	240	2	0	1
184	MightyShakes® Plus Chocolate 50/4oz	Hormel Health Labs (Austin, MN)	140	ml	32	10	8	0	240	2	1	2
185	MightyShakes® Plus Strawberry 50/4oz	Hormel Health Labs (Austin, MN)	140	ml	31	10	8	0	240	2	1	2
186	MightyShakes® Plus Vanilla 50/4OZ	Hormel Health Labs (Austin, MN)	140	ml	31	10	8	0	240	2	1	2
177	MightyShakes® Chocolate 75/4oz	Hormel Health Labs (Austin, MN)	139	ml	30	6	6	0	200	2	0	1
188	MightyShakes® Vanilla	Hormel Health Labs (Austin, MN)	139	ml	29	6	6	0	200	2	0	1
102	Great Shake™ Chocolate 75/4OZ	Hormel Health Labs (Austin, MN)	137	ml	22	10	6	0	200	1.5	0	2
103	Great Shake™ Plus Chocolate 50/4OZ,	Hormel Health Labs (Austin, MN)	137	ml	23	13	8	0	240	1.5	1	2.5
104	Great Shake™ Plus Strawberry 50/4oz	Hormel Health Labs (Austin, MN)	137	ml	22	13	8	0	240	1.5	1	2.5
105	Great Shake™ Plus Vanilla 50/4oz,	Hormel Health Labs (Austin, MN)	137	ml	23	13	8	0	240	1.5	1	2.5
107	Great Shake™ Strawberry 75/4OZ	Hormel Health Labs (Austin, MN)	137	ml	22	10	6	0	200	1.5	0	2
109	Great Shake™ Vanilla 75/4oz	Hormel Health Labs (Austin, MN)	137	ml	22	10	6	0	200	1.5	0	2
187	MightyShakes® Strawberry	Hormel Health Labs (Austin, MN)	137	ml	29	6	6	0	200	2	0	1
164	Magic Cup® Fortified Nutrition Chocolate 48/4OZ	Hormel Health Labs (Austin, MN)	136	ml	38	11	9	0	290	2.5	1	2
165	Magic Cup® Fortified Nutrition No Sugar Added Vanilla 48/4OZ	Hormel Health Labs (Austin, MN)	136	ml	35	14	9	4	260	2	1	2.5
167	Magic Cup® Fortified Nutrition Vanilla 48/4oz	Hormel Health Labs (Austin, MN)	136	ml	40	11	9	0	290	2.5	1	2
168	Magic Cup® Fortified Nutrition Wild Berry 48/4oz	Hormel Health Labs (Austin, MN)	136	ml	40	11	9	0	290	2.5	1	2
179	MightyShakes® No Sugar Added Chocolate	Hormel Health Labs (Austin, MN)	136	ml	20	10	7	1	200	1	1	2
189	MightyShakes® Vanilla NSA Honey Consistency 50/4oz	Hormel Health Labs (Austin, MN)	136	ml	21	10	7	1	200	1.5	1	2
180	MightyShakes® No Sugar Added Straw/Ban 50/4oz	Hormel Health Labs (Austin, MN)	135	ml	20	10	7	1	200	1	1	2
182	MightyShakes® No Sugar Added Vanilla 50/4oz	Hormel Health Labs (Austin, MN)	135	ml	20	10	7	1	200	1	1	2
328	RESOURCE® Ice Cream Plus	Nestle Nutrition (Switzerland)	133	ml	25	17	9	0	290	1.5	1	3
416	Fortimel compact protein	Nutricia Global (The Netherlands)	125	ml	30.5	11.75	18	0	306	2	2	2
417	Fortimel compact energy	Nutricia Global (The Netherlands)	125	ml	37.1	11.6	12	0	300	2.5	1	2
418	Fortimel compact fiber	Nutricia Global (The Netherlands)	125	ml	31.5	13	11.875	4.5	300	2	1	2.5
419	Forticare	Nutricia Global (The Netherlands)	125	ml	23.9	6.6	11	2.6	203.8	1.5	1	1
423	Fortimel Creme vanilla	Nutricia Europe & Middle East (The Netherlands)	125	g	23.8	6.3	12.4	<0.5	201.3	1.5	1	1
424	Fortimel Creme Chocolate	Nutricia Europe & Middle East (The Netherlands)	125	g	23.8	6.3	11.6	<0.5	197.5	1.5	1	1
447	Cremeline DB (Vanillia-Coffee)	Nutrisens (France)	125	g	16.75	7.8	12.5	3.1	188	1	1	1
448	ProtiFruits (Apple)	Nutrisens (France)	125	g	0.1	5.5	1.6	1.1	166	0	0	1
449	Cremeline HP/HC (Vanillia-Cocoa)	Nutrisens (France)	125	g	23.13	6.5	12.5	<0.5	200	1.5	1	1
56	Ensure® Compact	Abbott Nutrition (Lake County, IL)	118	ml	32	6	9	0	220	2	1	1
57	Ensure® Compact Therapeutic Nutrition Shake	Abbott Nutrition (Lake County, IL)	118	ml	32	6	9	0	220	2	1	1
68	Ensure® Original Pudding	Abbott Nutrition (Lake County, IL)	118	ml	30	5	4	3	170	2	0	1
129	Hormel Solutions™ Ready to Serve Custard Vanilla 48/4OZ	Hormel Health Labs (Austin, MN)	118	ml	22	4.5	7	0	150	1.5	1	1
166	Magic Cup® Fortified Nutrition Orange Creme 48/4OZ	Hormel Health Labs (Austin, MN)	118	ml	38	11	9	0	290	2.5	1	2
296	ReadyCare Frozen Nutritional Treat- Chocolate	Lyons Magnus (Fresno, CA)	118	ml	39	12	9	0	300	2.5	1	2
297	ReadyCare Frozen Nutritional Treat- Orange	Lyons Magnus (Fresno, CA)	118	ml	39	12	9	0	300	2.5	1	2
298	ReadyCare Frozen Nutritional Treat- Vanilla	Lyons Magnus (Fresno, CA)	118	ml	39	12	9	0	300	2.5	1	2
299	ReadyCare Frozen Nutritional Treat- Wild Berry	Lyons Magnus (Fresno, CA)	118	ml	39	12	9	0	300	2.5	1	2
300	ReadyCare Frozen Shake- Chocolate	Lyons Magnus (Fresno, CA)	118	ml	35	4	6	0	200	2	0	0.5
301	ReadyCare Frozen Shake- Strawberry	Lyons Magnus (Fresno, CA)	118	ml	35	4	6	0	200	2	0	0.5
302	ReadyCare Frozen Shake- Vanilla	Lyons Magnus (Fresno, CA)	118	ml	35	4	6	0	200	2	0	0.5
304	ReadyCare No Sugar Added Frozen Shake- Chocolate	Lyons Magnus (Fresno, CA)	118	ml	19	10	8	0	200	1	1	2
305	ReadyCare No Sugar Added Frozen Shake- Strawberry	Lyons Magnus (Fresno, CA)	118	ml	19	10	8	0	200	1	1	2
306	ReadyCare No Sugar Added Frozen Shake- Vanilla	Lyons Magnus (Fresno, CA)	118	ml	19	10	8	0	200	1	1	2
307	ReadyCare No Sugar Added Frozen Shake-Strawberry Banana	Lyons Magnus (Fresno, CA)	118	ml	19	10	8	0	200	1	1	2
320	Resource® Custard	Nestle Nutrition (Switzerland)	113.3	ml	18	4	7	0	140	1	1	0.5
332	RESOURCE® Nutritious Pudding	Nestle Nutrition (Switzerland)	113.3		35	8	9	0	250	2	1	1
350	RESOURCE® Thickenup® Frosty Thick®	Nestle Nutrition (Switzerland)	113.3	g	34	1.5	4	0	160	2	0	0
6	3232 A™	Mead Johnson (Chicago, IL)	100	g	33	33	22	0	500	2	2	6.5
15	BCAD™ 2	Mead Johnson (Chicago, IL)	100	g	57	8.5	24	0	410	4	2	1
35	Cyclinex®-2	Abbott Nutrition (Lake County, IL)	100	g	45	17	15	0	440	3	1	3
38	Duocal®	Nutricia North America (Rockville, MD)	100	g	72.7	22.3	0	0	492	5	0	4.5
99	Glutarex®-2	Abbott Nutrition (Lake County, IL)	100	g	35	13	30	0	410	2	2	2.5
112	HCY™ 2	Mead Johnson (Chicago, IL)	100	g	61	8.5	22	0	410	4	2	1
120	Hominex®-2	Abbott Nutrition (Lake County, IL)	100	g	35	14	30	0	410	2	2	2.5
142	I-Valex®-2	Abbott Nutrition (Lake County, IL)	100	g	35	13	30	0	410	2	2	2.5
144	KetoCal 3:1	Nutricia North America (Rockville, MD)	100	g	7.2	67.7	15.3	0	699	0.5	2	3
145	KetoCal 4:1	Nutricia North America (Rockville, MD)	100	g	3	72	15	0	720	0	2	3
146	KetoCal® 3:1 Powder	Nutricia North America (Rockville, MD)	100	g	7.2	67.7	15.3	0	699	0.5	2	3
147	KetoCal® 4:1 LQ (Unflavored)	Nutricia North America (Rockville, MD)	100	ml	1.73	14.8	3.09	0	150	0	0	3
148	KetoCal® 4:1 LQ (Vanilla Flavor)	Nutricia North America (Rockville, MD)	100	ml	1.73	14.8	3.09	0	150	0	0	3
149	KetoCal® 4:1 Powder	Nutricia North America (Rockville, MD)	100	g	8.2	69.2	14.4	0	705	0.5	2	3
150	Ketonex®-2	Abbott Nutrition (Lake County, IL)	100	g	35	14	30	0	410	2	2	2.5
161	LMD™	Mead Johnson (Chicago, IL)	100	g	51	26	16.2	0	500	3.5	1	5
225	OA™ 2	Mead Johnson (Chicago, IL)	100	g	59	9	21	0	410	1	2	0.5
252	PFD™ 2	Mead Johnson (Chicago, IL)	100	g	88	4.8	0	0	400	6	0	1
253	Phenex®-2	Abbott Nutrition (Lake County, IL)	100	g	35	14	30	0	410	2	2	2.5
254	Phenyl-Free® 1	Mead Johnson (Chicago, IL)	100	g	51	26	16.2	0	500	3.5	1	5
255	Phenyl-Free® 2	Mead Johnson (Chicago, IL)	100	g	60	8.6	22	0	410	4	2	1
256	Phenyl-Free® 2 HP	Mead Johnson (Chicago, IL)	100	g	44	6.3	40	0	390	3	2	1
264	Portagen®	Mead Johnson (Chicago, IL)	100	g	54	22	16.5	0	470	1.5	0	0
272	Propimex®-2	Abbott Nutrition (Lake County, IL)	100	g	35	13	30	0	410	0	2	0
291	Protifar™	Nutricia North America (Rockville, MD)	100	g	<1.5	1.6	88.5	0	373	0	3	0
292	ProViMin®	Abbott Nutrition (Lake County, IL)	100	g	2	1.4	73	0	313	0	2	0
392	Tyrex®-2	Abbott Nutrition (Lake County, IL)	100	g	35	14	30	0	410	2	2	2.5
393	TYROS™ 2	Mead Johnson (Chicago, IL)	100	g	60	8.5	22	0	410	4	2	1
403	WND® 2	Mead Johnson (Chicago, IL)	100	g	71	10.2	8.2	0	410	5	0	2
433	Nutrigain	NutriMedical BV (The Netherlands)	100	ml	18	6	6	0	150	1	1	1
434	Hybedrink Db	Nutrisens (France)	100	ml	13.3	6.3	8.6	2	150	1	1	1
435	Cremeline Db	Nutrisens (France)	100	ml	13.4	6.2	10	2.5	150	1	1	1
436	Hyperdrink	Nutrisens (France)	100	ml	21.8	2.9	10.5	0	200	1.5	1	0.5
437	Cremeline	Nutrisens (France)	100	ml	18.5	5.2	10	<0.4	160	1	1	1
438	ProtiFruits	Nutrisens (France)	100	ml	16.2	4.4	7	0.9-1.3	132	1	1	1
441	Osmeral BS PLUS Enery	Humana (Germany)	100	ml	11.1	6.4	6.4	1.5	154	1	1	1
117	Hepatic-Aid® II	Hormel Health Labs (Austin, MN)	92	ml	57.3	12.3	15	0	400	4	1	2.5
157	L-Emental™ Unflavored	Hormel Health Labs (Austin, MN)	89	ml	62	1	12	0	300	4	1	0
357	ScandiShake Lactose-Free Instant Shake Mix - Vanilla	Axcan Pharma Inc. (Quebec, Canada)	89	g	55	0	7	0	440	3.5	0	0
356	ScandiShake Lactose-Free Instant Shake Mix - Chocolate	Axcan Pharma Inc. (Quebec, Canada)	88	g	55	0	7	0	190	3.5	0	0
355	ScandiShake Instant Shake Mix - Vanilla	Axcan Pharma Inc. (Quebec, Canada)	87	g	58	21	4	2	440	4	0	4
354	ScandiShake Instant Shake Mix - Strawberry	Axcan Pharma Inc. (Quebec, Canada)	86	g	58	21	4	2	440	4	0	4
191	Myoplex 30™ Bars	Abbott Nutrition (Lake County, IL)	85	g	33	12	30	1	360	2	2	2
353	ScandiShake Instant Shake Mix - Chocolate	Axcan Pharma Inc. (Quebec, Canada)	85	g	58	21	4	2	440	4	0	4
205	Myoplex® Original Powder	Abbott Nutrition (Lake County, IL)	78	g	22	4.5	42	3	290	1.5	2	1
113	HEALTHY SHOT ® 12g Protein Beverage Peach	Hormel Health Labs (Austin, MN)/Diamond Crystal Brands (Atlanta, GA)	74	ml	13	0	12	0	100	1	1	0
114	HEALTHY SHOT ® 12g Protein Beverage Tropical	Hormel Health Labs (Austin, MN)/Diamond Crystal Brands (Atlanta, GA)	74	ml	13	0	12	0	100	1	1	0
115	HEALTHY SHOT ® 24g Protein Beverage Cranberry-Grape	Hormel Health Labs (Austin, MN)/Diamond Crystal Brands (Atlanta, GA)	74	ml	1	0	24	0	100	0	2	0
116	HEALTHY SHOT ® 24g Protein Beverage Peach	Hormel Health Labs (Austin, MN)/Diamond Crystal Brands (Atlanta, GA)	74	ml	1	0	24	0	100	0	2	0
2	100% Whey Protein Bars	Abbott Nutrition (Lake County, IL)	70	g	29	11	20	5	280	2	2	2
198	Myoplex Recovery Protein	Abbott Nutrition (Lake County, IL)	70	g	42	2	20	0	270	3	2	0
450	Soup-Veloute HP/HC (soup mushroom )	Nutrisens (France)	70	g	36.4	12	15.2	1.9	311	2.5	2	2
451	Soup-Veloute HP/HC (soup Mediterranean vegetables)	Nutrisens (France)	70	g	37.4	11.2	14.8	3	304	2.5	2	2
452	Soup-Veloute HP/HC (soup mixed vegetables)	Nutrisens (France)	70	g	36.9	11.5	15	3	305	2.5	2	2
453	Soup-Veloute HP/HC (soup squash)	Nutrisens (France)	70	g	38.9	10.6	14.8	2.3	306	2.5	2	2
202	Myoplex® Ketogenic	Abbott Nutrition (Lake County, IL)	65	g	5	32	20	0	400	0	2	6
8	AdvantEDGE® Carb Control™ Nutrition Bars	Abbott Nutrition (Lake County, IL)	60	g	27	8	17	6	240	1.5	2	1
211	Neocate One+ Powder	Nutricia North America (Rockville, MD)	60	g	35	8.4	6	0	240	2	0	1
407	ZonePerfect® High Protein Bars	Abbott Nutrition (Lake County, IL)	60	g	22	9	20	5	240	1.5	2	1
67	Ensure® Original Powder	Abbott Nutrition (Lake County, IL)	57	g	34	9	9	0	250	2	1	1
203	Myoplex® Lite Powder	Abbott Nutrition (Lake County, IL)	54	g	24	1.5	20	3	180	1.5	2	0
134	HORMEL SOLUTIONS™206 ® Apple Filled Cookie	Hormel Health Labs (Austin, MN)/Diamond Crystal Brands (Atlanta, GA)	50	g	27	8	6	1	200	2	0	1
135	HORMEL SOLUTIONS™206 ® Chocolate Chip Cookie	Hormel Health Labs (Austin, MN)/Diamond Crystal Brands (Atlanta, GA)	50	g	29	7	6	1	200	2	0	1
136	HORMEL SOLUTIONS™206 ® Raspberry Filled Cookie	Hormel Health Labs (Austin, MN)/Diamond Crystal Brands (Atlanta, GA)	50	g	28	8	6	1	200	2	0	1
406	ZonePerfect® Classic Bars	Abbott Nutrition (Lake County, IL)	50	g	24	7	14	3	210	1.5	1	1
411	ZonePerfect® Macros	Abbott Nutrition (Lake County, IL)	50	g	21	7	15	0	210	1.5	2	1
412	ZonePerfect® Nutrition Bars	Abbott Nutrition (Lake County, IL)	49.9	g	24	7	14	3	211	1.5	1	1
228	OPTIFAST HP® Shake Mix	Nestle Nutrition (Switzerland)	49.7	g	10	6	26	0	200	0.5	1	0.5
3	100% Whey Protein MAX Powder	Abbott Nutrition (Lake County, IL)	49	g	12	2.5	30	0	190	1	2	0.5
137	HORMEL SOLUTIONS™206 ® Sugar Free Lemon Cookie	Hormel Health Labs (Austin, MN)/Diamond Crystal Brands (Atlanta, GA)	49	g	24	11	6	0	200	1.5	0	2
425	Fortimel powder	Nutricia Europe & Middle East (The Netherlands)	46	g	24.6	6.6	10	1.2	200	1.5	1	1
34	Curate™	Abbott Nutrition (Lake County, IL)	45	g	22	11	6	4	200	1.5	0	2
40	EAS® Complete Protein Powder	Abbott Nutrition (Lake County, IL)	45	g	14	1	25	3	150	1	2	0
138	Hormel Solutions™ Great Nog Mix 12/12oz	Hormel Health Labs (Austin, MN)	45	ml	32	1	7	0	160	2	0	0
4	100% Whey Protein Powder	Abbott Nutrition (Lake County, IL)	44.3	g	8	2.5	30	0	174.5	0.5	2	0.5
209	Myoplex® Shred Powder	Abbott Nutrition (Lake County, IL)	44	g	5	3	30	1	170	0	2	0.5
318	RESOURCE® Benecalorie®	Nestle Nutrition (Switzerland)	44	ml	0	33	7	0	330	0	1	6.5
404	ZonePerfect® Carb Wise Powder	Abbott Nutrition (Lake County, IL)	43	g	6	3	30	1	170	0.5	2	0.5
13	ArgiMent AT	Medtrition (Lancaster, PA)	42.7	g	11	0	10	3	160	1	1	0
122	Hormel Solutions™ High Protein Orange Gelatin Mix 12/8,5oz	Hormel Health Labs (Austin, MN)	42	ml	26	0	12	0	150	2	1	0
251	Perfectly Simple by ZonePerfect	Abbott Nutrition (Lake County, IL)	42	ml	15	9	11	1	190	1	1	1
370	Soy	Abbott Nutrition (Lake County, IL)	42	g	18	0	20	0	150	1	2	0
227	OPTIFAST 800® Shake Mix	Nestle Nutrition (Switzerland)	41.9	g	20	3	14	0	160	0.5	2	1
131	Hormel Solutions™ Super Milk Shake Mix Chocolate 6/22,5oz	Hormel Health Labs (Austin, MN)	41	ml	27	1.5	8	0	160	2	1	0
96	Glucerna® Snack Bars	Abbott Nutrition (Lake County, IL)	40	g	18	6	10	2	160	1	1	1
194	Myoplex Micellar Casein	Abbott Nutrition (Lake County, IL)	40	g	4	1.5	26	2	140	0	2	0
413	ZonePerfect® Revitalize Bar	Abbott Nutrition (Lake County, IL)	40	g	18	7	11	0	180	1	1	1
1	100% Whey Isolate	Abbott Nutrition (Lake County, IL)	38	g	2	0.5	30	0	130	0	4	0
132	Hormel Solutions™ Super Milk Shake Mix Strawberry 6/20,5oz	Hormel Health Labs (Austin, MN)	38	ml	26	1	7	0	140	2	0	0
133	Hormel Solutions™ Super Milk Shake Mix Vanilla 6/20,5oz	Hormel Health Labs (Austin, MN)	38	ml	26	1	7	0	140	2	0	0
199	Myoplex Whey Isolate	Abbott Nutrition (Lake County, IL)	38	g	<1	1	26	0	120	0	4	0
197	Myoplex Protein Blend	Abbott Nutrition (Lake County, IL)	37	g	2	1.5	26	1	130	0	2	0
30	Carnation® Breakfast Essentials™ Powder	Nestle Nutrition (Switzerland)	36	g	39	0.5	13	<1	220	2.5	1	0
124	Hormel Solutions™ Inst,Breakfast Mix Strawberry 12/1,2LB	Hormel Health Labs (Austin, MN)	36	ml	24	0.5	8	0	130	1.5	1	0
123	Hormel Solutions™ Inst, Bkfst, Mix Vanilla 12/9,6oz	Hormel Health Labs (Austin, MN)	35	ml	24	0.5	8	0	130	1.5	1	0
402	Whey Casein Protein Powder	Abbott Nutrition (Lake County, IL)	33	g	8	1	20	0	120	0.5	2	0
190	Multmix™ Protein Supplement Mix	Hormel Health Labs (Austin, MN)	32	g	15	2	12	0	120	1	1	0
207	Myoplex® Pre-Workoutummies	Abbott Nutrition (Lake County, IL)	32	g	24	0	0	0	100	1.5	0	0
409	ZonePerfect® Keto Powder	Abbott Nutrition (Lake County, IL)	32	g	3	18	10	0	210	0	1	3.5
82	Fiber-Stat	Nutricia North America (Rockville, MD)	30	ml	25	0	0	15	50	1	0	0
125	Hormel Solutions™ Instant Custard Mix 6/32 oz	Hormel Health Labs (Austin, MN)	30	ml	21	1	5	0	110	1.5	0	0
160	LiquaCel Liquid Protein	Global Health (Rochester, NY)	30	ml	6	0	16	0	100	0.5	2	0
162	LPS Sugar Free (Grape)	Nutritional Designs Inc. (Lynbrook, NY),	30	ml	10	0	15	0	100	0.5	2	0
163	LPS Sugar Free (Watermelon)	Nutritional Designs Inc. (Lynbrook, NY),	30	ml	10	0	15	0	100	0.5	2	0
208	Myoplex® Recover	Abbott Nutrition (Lake County, IL)	30	g	10	0	0	0	110	0.5	0	0
267	ProMod® Liquid Protein	Abbott Nutrition (Lake County, IL)	30	ml	14	0	10	0	100	2	1	1
273	ProSource ZAC	Medtrition (Lancaster, PA)	30	ml	2	0	21	0	90	1	2	0
274	Pro-Stat 101 - Butter Pecan Flavor	Medical Nutrition USA, Inc (Englewood, NJ)	30	ml	10.2	0	15	0	101	1	2	0
275	Pro-Stat 101 - Natural Flavor	Medical Nutrition USA, Inc (Englewood, NJ)	30	ml	10.2	0	15	0	101	1	2	0
276	Pro-Stat 101 - Wild Cherry Punch Flavor	Medical Nutrition USA, Inc (Englewood, NJ)	30	ml	10.2	0	15	0	101	0	2	0
277	Pro-Stat 64 - Sugar Free Butter Pecan Flavor	Medical Nutrition USA, Inc (Englewood, NJ)	30	ml	3	0	15	0	72	0	2	0
278	Pro-Stat 64 - Sugar Free Natural Flavor	Medical Nutrition USA, Inc (Englewood, NJ)	30	ml	3	0	15	0	72	0	2	0
279	Pro-Stat 64 - Sugar Free Wild Cherry Punch	Medical Nutrition USA, Inc (Englewood, NJ)	30	ml	3	0	15	0	72	0.5	2	0
280	Pro-Stat AWC (Advanced Wound Care)	Medical Nutrition USA, Inc (Englewood, NJ)	30	ml	10	0	17	0	108	1	1	0
281	Pro-Stat Profile	Medical Nutrition USA, Inc (Englewood, NJ)	30	ml	10.2	0	10	0	81	0	2	0
282	Pro-Stat RC (Renal Care) - Sugar Free Wild Cherry	Medical Nutrition USA, Inc (Englewood, NJ)	30	ml	3	0	15	0	72	0	2	0
283	Pro-Stat RC (Renal Care) - Sugar Free Grape	Medical Nutrition USA, Inc (Englewood, NJ)	30	ml	3	0	15	0	72	0.5	2	0
284	Pro-Stat Sugar Free AWC Citrus Splash	Nutricia North America (Rockville, MD)	30	ml	7	0	17	0	100	0.5	2	0
285	Pro-Stat Sugar Free AWC Wild Cherry Punch	Nutricia North America (Rockville, MD)	30	ml	7	0	17	0	100	0.5	2	0
286	Pro-Stat Sugar Free Citrus Splash	Nutricia North America (Rockville, MD)	30	ml	10	0	15	0	100	0.5	2	0
287	Pro-Stat Sugar Free Grape	Nutricia North America (Rockville, MD)	30	ml	10	0	15	0	100	0.5	2	0
289	Pro-Stat® Renal Care	Nutricia North America (Rockville, MD)	30	ml	6	0	15	3	100	0.5	2	0
290	Pro-Stat® Sugar Free Complete Liquid Protein (Wild Cherry)	Nutricia North America (Rockville, MD)	30	ml	10	0	15	0	100	0.5	2	0
394	UTI-Stat - Natural Cranberry Flavor	Medical Nutrition USA, Inc (Englewood, NJ)	30	ml	0	0	0	0	70	0	0	0
395	UTI-Stat®	Nutricia North America (Rockville, MD)	30	ml	0	0	0	0	70	0	0	0
415	Calogen	Nutricia Global (The Netherlands)	30	ml	0	15	0	0	135	0	0	3
458	ProSource NoCarb®	Medtrition (Lancaster, PA)	30	ml	1	0	15	0	60	0	2	0
460	ProSource Plus®	Medtrition (Lancaster, PA)	30	ml	9	0	15	0	100	0.5	2	0
143	Juven®	Abbott Nutrition (Lake County, IL)	27.5	g	8.4	0	2.5	0	90	0.5	0	0
10	AdvantEDGE® Lean 15™ Protein Powder	Abbott Nutrition (Lake County, IL)	27	g	8	0.5	15	5	90	0.5	2	0
265	PreOp	Nutricia North America (Rockville, MD)	27	g	24	0	0	0	100	0	0	1
195	Myoplex Muscle Armor®	Abbott Nutrition (Lake County, IL)	25	g	6	0	0	0	95	0.5	0	0
204	Myoplex® Muscle Armor	Abbott Nutrition (Lake County, IL)	25	g	6	0	0	0	95	0.5	0	0
100	GLUTASOLVE® Powder	Nestle Nutrition (Switzerland)	22.5	g	7	0	15 (from single amino acidlutamine)/(2,9g total nitrogen)	0	90	0.5	0	0
118	Hi Pro-Cal Protein Supplement Reduced Lactose	Hormel Health Labs (Austin, MN)	21.5	g	12	0	8	0	80	1	1	0
12	AdvantEDGE® Protein Powder	Abbott Nutrition (Lake County, IL)	21	g	1	0	15	0	64	0	2	0
369	Sin Free™ Red, Cal, Instant Custard Mix	Hormel Health Labs (Austin, MN)	21	g	12	1	6	0	80	1	1	0
28	Carnation® Breakfast Essentials™ Light Start Powder	Nestle Nutrition (Switzerland)	20	g	24	0.5	13	4	150	1.5	1	0
94	Glucerna® Mini Treats Nutrition Bars	Abbott Nutrition (Lake County, IL)	20	g	10	3.5	3	2	80	0.5	0	0.5
121	Hormel Solutions Red, Cal, Inst, Bkfst Mix Choc, 8/5,4oz	Hormel Health Labs (Austin, MN)	20	ml	10	0	7	0	70	0.5	1	0
130	Hormel Solutions™ Red, Cal Inst, Bkfst, Mix Vanilla 8/5,4oz	Hormel Health Labs (Austin, MN)	20	ml	10	0	7	0	70	0.5	1	0
192	Myoplex BCAA & Electrolytes	Abbott Nutrition (Lake County, IL)	18	g	6	0	0	0	60	0.5	0	0
76	Ensure® Rapid Hydration	Abbott Nutrition (Lake County, IL)	17	g	12	0	0	1	50	1	0	0
231	Pedialyte AdvancedCare® Plus Powder	Abbott Nutrition (Lake County, IL)	17	g	12	0	0	0	50	1	0	0
236	Pedialyte® Powder Packs 17	Abbott Nutrition (Lake County, IL)	17	g	12	0	0	0	50	0.5	0	0
238	Pedialyte® Sparkling Rush Powder	Abbott Nutrition (Lake County, IL)	17	g	13	0	0	0	45	5	2	7.5
169	MCT Oil	Nestle Nutrition (Switzerland)	15	ml	0	14	0	0	115	0	0	2.5
174	Microlipid®	Nestle Nutrition (Switzerland)	15	ml	0	7.5	0	0	67.5	0	0	1
266	Pro-Cal	Vitaflo USA (Alexandria, VA)	15	g	4	8.4	2	0	100	1	1	0
373	Tarvil	Nutricia North America (Rockville, MD)	15	g	7.5	<0.08	0	0.3	52	0.5	0	0
461	Procal powder	Medtrition (Lancaster, PA)	15	g	4.2	8.3	2	0	100	0	0	1
309	ReadyCare Thickened Coffee Mix- Honey	Lyons Magnus (Fresno, CA)	12	g	10	0	0	0	40	0.5	0	0
310	ReadyCare Thickened Coffee Mix- Nectar	Lyons Magnus (Fresno, CA)	12	g	10	0	0	0	40	0.5	0	0
311	ReadyCare Thickened Tea Mix- Honey	Lyons Magnus (Fresno, CA)	12	g	10	0	0	0	40	0.5	0	0
312	ReadyCare Thickened Tea Mix- Nectar	Lyons Magnus (Fresno, CA)	12	g	10	0	0	0	40	0.5	0	0
41	EAS® Muscle Physique™	Abbott Nutrition (Lake County, IL)	10.57	g	5	0	0	0	35	0	0	0
155	L-EMENTAL® Arginine Drink Mix Cherry 50/10,3g	Hormel Health Labs (Austin, MN)	10	g	4	0	0	0	30	0	0	0
156	L-Emental™ Orange/Lemon Lime Flavor	Hormel Health Labs (Austin, MN)	10	g	4	0	0	0	30	0	0	0
367	Sin Free™ Red, Cal, Inst, Pudding Mix Chocolate	Hormel Health Labs (Austin, MN)	10	g	6	0	0	0	30	0.5	0	0
368	Sin Free™ Red, Cal, Inst, Pudding Mix Vanilla	Hormel Health Labs (Austin, MN)	10	g	6	0	0	0	30	0.5	0	0
196	Myoplex Pre-Workout	Abbott Nutrition (Lake County, IL)	9.3	g	5	0	0	0	30	0	0	0
14	Arginaid®	Nestle Nutrition (Switzerland)	9.2	g	2	0	4.5	0	25	0	1	0
139	Hydrate™	Abbott Nutrition (Lake County, IL)	9	g	6	0	0	0	25	0.5	0	0
237	Pedialyte® Powder Packs 8,5	Abbott Nutrition (Lake County, IL)	9	g	6	0	0	0	25	1	0	0
270	ProPass® Packet Protein Powder Supplement	Hormel Health Labs (Austin, MN)	8	g	1	0.5	6	0	30	0	1	0
271	PROPASS® Whey Protein Supplement Powder	Hormel Health Labs (Austin, MN)/Diamond Crystal Brands (Atlanta, GA)	8	g	1	0.5	6	0	30	2	2	2.5
351	RESOURCE® Thickenup® Puree Appeal®	Nestle Nutrition (Switzerland)	8	g	4.5	0	2.5	0	30	0	0	0
200	Myoplex® Hydrate	Abbott Nutrition (Lake County, IL)	7.9	g	7	0	0	0	25	0.5	0	0
16	Beneprotein® Instant Protein Powder	Nestle Nutrition (Switzerland)	7	g	0	0	6	0	25	0	1	0
358	Shape & Serve® Thickener	Hormel Health Labs (Austin, MN)	7	g	4	0.1	1	0	25	0	0	0
377	Thick & Easy® Instant Food & Beverage Thickener 100/6,5gram (honey)	Hormel Health Labs (Austin, MN)	6.5	g	6	0	0	0	25	0.5	0	0
348	RESOURCE® ThickenUp®	Nestle Nutrition (Switzerland)	6.4	g	6	0	0	0	25	0.5	0	0
39	EAS Pre-Workout	Abbott Nutrition (Lake County, IL)	6.1	g	3	0	0	0	25	0	0	0
84	Flavor Packets-Cherry Vanilla	Nutricia North America (Rockville, MD)	5	g	1.8	0	0	0	13	0	0	0
85	Flavor Packets-Grapefruit	Nutricia North America (Rockville, MD)	5	g	1.4	0	0	0	15	0	0	0
86	Flavor Packets-Lemon-Lime	Nutricia North America (Rockville, MD)	5	g	1.3	0	0	0	15	0	0	0
359	SHS Flavor Packets (Grapefruit)	Nutricia North America (Rockville, MD)	5	g	1.4	0	0	0	15	0	0	0
360	SHS Flavor Packets (Lemon-Lime)	Nutricia North America (Rockville, MD)	5	g	1.3	0	0	0	15	0	0	0
361	SHS Flavor Packets (Cherry-Vanilla)	Nutricia North America (Rockville, MD)	5	g	1.8	0	0	0	13	0	0	0
378	THICK & EASY® Plus Fortified Instant Food & Beverage Thickener	Hormel Health Labs (Austin, MN)	5	g	5	0	0	0	20	0	0	0
375	Thick & Easy® Instant Food & Beverage Thickener	Hormel Health Labs (Austin, MN)	4.5	g	4	0	0	0	15	0	0	0
376	Thick & Easy® Instant Food & Beverage Thickener 100/4,5gram (nectar)	Hormel Health Labs (Austin, MN)	4.5	g	4	0	0	0	15	0	0	0
37	Doc Omega	Vitaflo USA (Alexandria, VA)	4	g	3.2	0.5	0.1	0	74	0	0	0
151	Key Omega	Vitaflo USA (Alexandria, VA)	4	g	2.8	0.8	0.17	0	80	0	0	0
224	NUTRISOURCE® FIBER	Nestle Nutrition (Switzerland)	4	g	4	0	0	3	15	4	2	1
379	Thick & Easy® Thickener for Supplement Drinks 100/4gram	Hormel Health Labs (Austin, MN)	4	g	4	0	0	0	15	0	0	0
349	RESOURCE® Thickenup® Clear	Nestle Nutrition (Switzerland)	1.4	g	1	0	0	0	5	0	0	0
288	Pro-Stat® MAX	Nutricia North America (Rockville, MD)	1	ml	9	0	11	0	80	0.5	1	0
		308
Excluded values from mean calculations (high volumes, >= 500ml)
	IMPACT Advanced Recovery®	Nestle Nutrition (Switzerland)	1000	ml	190	39	75.6	15	1400	2	2	7.5
	IMPACT® PEPTIDE 1,5	Nestle Nutrition (Switzerland)	1000	ml	140	63.6	94	0	1500	9.5	2	3
	Novasource® Renal	Nestle Nutrition (Switzerland)	1000	ml	183	100	90.7	0	2000	2	2	4
	Nutren® 1,5	Nestle Nutrition (Switzerland)	1000	ml	168	60	68	0	1500	2	2	4
	Nutren® 2,0	Nestle Nutrition (Switzerland)	1000	ml	196	104	80	0	2000	6.5	2	3
	Nutren® Pulmonary	Nestle Nutrition (Switzerland)	1000	ml	100	94.8	68	0	1500	2	2	4
	NutriHep®	Nestle Nutrition (Switzerland)	1000	ml	290	21.2	40	0	1500	0	0	0
	PEPTAMEN JUNIOR® 1,5	Nestle Nutrition (Switzerland)	1000	ml	180	68	45	5.6	1500	2	2	3
	Peptamen® 1,5	Nestle Nutrition (Switzerland)	1000	ml	184	56	68	0	1500	2	2	3
	PEPTAMEN® 1,5 WITH PREBIO1™	Nestle Nutrition (Switzerland)	1000	ml	184	56	68	6.5	1500	2	2	3
	Peptamen® OS 1,5	Nestle Nutrition (Switzerland)	1000	ml	206	42	76	0	1500	2	2	8
	Renalcal®	Nestle Nutrition (Switzerland)	1000	ml	290.4	82.4	34.4	0	2000	2	2	3
	Nutrison Energy	Nutricia Europe & Middle East (The Netherlands)	500	ml	91.5	29	30	0.5	750	6	3	5.5
	Nutrison Protein Energy	Nutricia Europe & Middle East (The Netherlands)	500	ml	52	24.5	50	0.45	630	3.5	6	5
	Osmeral BS PLUS Enery	Humana (Germany)	500	ml	55.5	32	32	7.5	770	3.5	4	6

## Sheet: High protein+energy
! Important note: Changes in products macronutrient content may take place. For most annotated data please visit manufacturer websites.
	name	Manufacturer	serving	measurement unit	carbs(g)	fat(g)	protein(g)	fiber(g)	kcal	Starch	Meat (lean)	Fat		Protein kcals	High protein	Kcal/ml	high energy
	100% Whey Isolate	Abbott Nutrition (Lake County, IL)	38	g	2	0.5	30	0	130	0	4	0		120	HIGH PROTEIN	3.42105	HIGH ENERGY
	100% Whey Protein Bars	Abbott Nutrition (Lake County, IL)	70	g	29	11	20	5	280	2	2	2		80	HIGH PROTEIN	4	HIGH ENERGY
	100% Whey Protein MAX Powder	Abbott Nutrition (Lake County, IL)	49	g	12	2.5	30	0	190	1	2	0.5		120	HIGH PROTEIN	3.87755	HIGH ENERGY
	100% Whey Protein Powder	Abbott Nutrition (Lake County, IL)	44.3	g	8	2.5	30	0	174.5	0.5	2	0.5		120	HIGH PROTEIN	3.93905	HIGH ENERGY
6	3232 A™	Mead Johnson	100	g	33	33	22	0	500	2	2	6.5		88		5	HIGH ENERGY
	AdvantEDGE® Carb Control™ Nutrition Bars	Abbott Nutrition (Lake County, IL)	60	g	27	8	17	6	240	1.5	2	1		68	HIGH PROTEIN	4	HIGH ENERGY
	AdvantEDGE® Lean 15™ Protein Powder	Abbott Nutrition (Lake County, IL)	27	g	8	0.5	15	5	90	0.5	2	0		60	HIGH PROTEIN	3.33333	HIGH ENERGY
	AdvantEDGE® Protein Powder	Abbott Nutrition (Lake County, IL)	21	g	1	0	15	0	64	0	2	0		60	HIGH PROTEIN	3.04762	HIGH ENERGY
	ArgiMent AT	Medtrition (Lancaster, PA)	42.7	g	11	0	10	3	160	1	1	0		40	HIGH PROTEIN	3.74707	HIGH ENERGY
	Arginaid®	Nestle Nutrition (Switzerland)	9.2	g	2	0	4.5	0	25	0	1	0		18	HIGH PROTEIN	2.71739	HIGH ENERGY
	BCAD™ 2	Mead Johnson (Chicago, IL)	100	g	57	8.5	24	0	410	4	2	1		96	HIGH PROTEIN	4.1	HIGH ENERGY
	Beneprotein® Instant Protein Powder	Nestle Nutrition (Switzerland)	7	g	0	0	6	0	25	0	1	0		24	HIGH PROTEIN	3.57143	HIGH ENERGY
17	Boost Plus®	Nestle Nutrition	237	ml	45	14	14	3	360	3	1	2.5		56		1.51899	HIGH ENERGY
22	BOOST® KID ESSENTIALS 1,5	Nestle Nutrition	237	ml	39	18	10	0	360	2.5	1	3.5		40		1.51899	HIGH ENERGY
23	BOOST® KID ESSENTIALS 1,5 WITH FIBER	Nestle Nutrition	237	ml	39	18	10	2	360	2.5	1	3.5		40		1.51899	HIGH ENERGY
24	Boost® Nutritional Pudding	Nestle Nutrition	141.7	ml	33	9	7	0	240	2	0	1		28		1.69372	HIGH ENERGY
25	BOOST® VHC VERY HIGH CALORIE	Nestle Nutrition	237	ml	46	30	22	0	530	3	2	6		88		2.23629	HIGH ENERGY
	Carnation® Breakfast Essentials™ Light Start Powder	Nestle Nutrition (Switzerland)	20	g	24	0.5	13	4	150	1.5	1	0		52	HIGH PROTEIN	7.5	HIGH ENERGY
	Carnation® Breakfast Essentials™ Powder	Nestle Nutrition (Switzerland)	36	g	39	0.5	13	<1	220	2.5	1	0		52	HIGH PROTEIN	6.11111	HIGH ENERGY
34	Curate™	Abbott Nutrition	45	g	22	11	6	4	200	1.5	0	2		24		4.44444	HIGH ENERGY
35	Cyclinex®-2	Abbott Nutrition	100	g	45	17	15	0	440	3	1	3		60		4.4	HIGH ENERGY
37	Doc Omega	Vitaflo USA	4	g	3.2	0.5	0.1	0	74	0	0	0		0.4		18.5	HIGH ENERGY
38	Duocal®	Nutricia North America	100	g	72.7	22.3	0	0	492	5	0	4.5		0		4.92	HIGH ENERGY
39	EAS Pre-Workout	Abbott Nutrition	6.1	g	3	0	0	0	25	0	0	0		0		4.09836	HIGH ENERGY
	EAS® Complete Protein Powder	Abbott Nutrition (Lake County, IL)	45	g	14	1	25	3	150	1	2	0		100	HIGH PROTEIN	3.33333	HIGH ENERGY
41	EAS® Muscle Physique™	Abbott Nutrition	10.57	g	5	0	0	0	35	0	0	0		0		3.31126	HIGH ENERGY
48	Ensure Complete® Therapeutic Nutrition	Abbott Nutrition	237	ml	51	11	13	3	350	3.5	1	2		52		1.47679	HIGH ENERGY
49	Ensure Complete™ (Retail)	Abbott Nutrition	237	ml	51	11	13	3	350	3.5	1	2		52		1.47679	HIGH ENERGY
52	Ensure Plus®	Abbott Nutrition	237	ml	50	11	13	0	350	3	1	2		52		1.47679	HIGH ENERGY
53	Ensure Plus® Therapeutic Nutrition	Abbott Nutrition	237	ml	51	11	13	3	350	3.5	1	2		52		1.47679	HIGH ENERGY
56	Ensure® Compact	Abbott Nutrition	118	ml	32	6	9	0	220	2	1	1		36		1.86441	HIGH ENERGY
57	Ensure® Compact Therapeutic Nutrition Shake	Abbott Nutrition	118	ml	32	6	9	0	220	2	1	1		36		1.86441	HIGH ENERGY
	Ensure® Enlive® Advanced Nutrition Shake	Abbott Nutrition (Lake County, IL)	237	ml	44	11	20	3	350	3	2	2		80	HIGH PROTEIN	1.47679	HIGH ENERGY
	Ensure® Enlive® Advanced Therapeutic Nutrition Shake	Abbott Nutrition (Lake County, IL)	237	ml	44	11	20	3	350	3	2	2		80	HIGH PROTEIN	1.47679	HIGH ENERGY
67	Ensure® Original Powder	Abbott Nutrition	57	g	34	9	9	0	250	2	1	1		36		4.38596	HIGH ENERGY
68	Ensure® Original Pudding	Abbott Nutrition	118	ml	30	5	4	3	170	2	0	1		16		1.44068	HIGH ENERGY
73	Ensure® Plus Nutrition Shake	Abbott Nutrition	237	ml	50	11	13	0	350	3	1	2		52		1.47679	HIGH ENERGY
74	Ensure® Plus Therapeutic Nutrition	Abbott Nutrition	237	ml	51	11	13	3	350	3.5	1	2		52		1.47679	HIGH ENERGY
76	Ensure® Rapid Hydration	Abbott Nutrition	17	g	12	0	0	1	50	1	0	0		0		2.94118	HIGH ENERGY
	Ensure® Surgery	Abbott Nutrition (Lake County, IL)	237	ml	45	9	18	3	330	3	2	1		72	HIGH PROTEIN	1.39241	HIGH ENERGY
82	Fiber-Stat	Nutricia North America	30	ml	25	0	0	15	50	1	0	0		0		1.66667	HIGH ENERGY
84	Flavor Packets-Cherry Vanilla	Nutricia North America	5	g	1.8	0	0	0	13	0	0	0		0		2.6	HIGH ENERGY
85	Flavor Packets-Grapefruit	Nutricia North America	5	g	1.4	0	0	0	15	0	0	0		0		3	HIGH ENERGY
86	Flavor Packets-Lemon-Lime	Nutricia North America	5	g	1.3	0	0	0	15	0	0	0		0		3	HIGH ENERGY
91	Glucerna® 1,2 Cal	Abbott Nutrition	237	ml	27.1	14.2	14.2	3.8	285	2	1	3		56.8		1.20253	HIGH ENERGY
	Glucerna® 1,5 Cal	Abbott Nutrition (Lake County, IL)	237	ml	31.5	17.8	19.6	3.8	356	2	2	3.5		78.4	HIGH PROTEIN	1.50211	HIGH ENERGY
94	Glucerna® Mini Treats Nutrition Bars	Abbott Nutrition	20	g	10	3.5	3	2	80	0.5	0	0.5		12		4	HIGH ENERGY
	Glucerna® Snack Bars	Abbott Nutrition (Lake County, IL)	40	g	18	6	10	2	160	1	1	1		40	HIGH PROTEIN	4	HIGH ENERGY
	Glutarex®-2	Abbott Nutrition (Lake County, IL)	100	g	35	13	30	0	410	2	2	2.5		120	HIGH PROTEIN	4.1	HIGH ENERGY
100	GLUTASOLVE® Powder	Nestle Nutrition	22.5	g	7	0	15 (from single amino acidlutamine)/(2,9g total nitrogen)	0	90	0.5	0	0		0		4	HIGH ENERGY
102	Great Shake™ Chocolate 75/4OZ	Hormel Health Labs	137	ml	22	10	6	0	200	1.5	0	2		24		1.45985	HIGH ENERGY
103	Great Shake™ Plus Chocolate 50/4OZ,	Hormel Health Labs	137	ml	23	13	8	0	240	1.5	1	2.5		32		1.75182	HIGH ENERGY
104	Great Shake™ Plus Strawberry 50/4oz	Hormel Health Labs	137	ml	22	13	8	0	240	1.5	1	2.5		32		1.75182	HIGH ENERGY
105	Great Shake™ Plus Vanilla 50/4oz,	Hormel Health Labs	137	ml	23	13	8	0	240	1.5	1	2.5		32		1.75182	HIGH ENERGY
106	Great Shake™ Strawberry 50/6OZ	Hormel Health Labs	206	ml	33	15	9	0	300	2	1	3		36		1.45631	HIGH ENERGY
107	Great Shake™ Strawberry 75/4OZ	Hormel Health Labs	137	ml	22	10	6	0	200	1.5	0	2		24		1.45985	HIGH ENERGY
108	Great Shake™ Vanilla 50/6OZ,	Hormel Health Labs	206	ml	33	15	9	0	300	2	1	3		36		1.45631	HIGH ENERGY
109	Great Shake™ Vanilla 75/4oz	Hormel Health Labs	137	ml	22	10	6	0	200	1.5	0	2		24		1.45985	HIGH ENERGY
110	Great Shake™Chocolate 50/6OZ	Hormel Health Labs	206	ml	33	15	9	0	300	2	1	3		36		1.45631	HIGH ENERGY
	HCY™ 2	Mead Johnson (Chicago, IL)	100	g	61	8.5	22	0	410	4	2	1		88	HIGH PROTEIN	4.1	HIGH ENERGY
	HEALTHY SHOT ® 12g Protein Beverage Peach	Hormel Health Labs (Austin, MN)/Diamond Crystal Brands (Atlanta, GA)	74	ml	13	0	12	0	100	1	1	0		48	HIGH PROTEIN	1.35135	HIGH ENERGY
	HEALTHY SHOT ® 12g Protein Beverage Tropical	Hormel Health Labs (Austin, MN)/Diamond Crystal Brands (Atlanta, GA)	74	ml	13	0	12	0	100	1	1	0		48	HIGH PROTEIN	1.35135	HIGH ENERGY
	HEALTHY SHOT ® 24g Protein Beverage Cranberry-Grape	Hormel Health Labs (Austin, MN)/Diamond Crystal Brands (Atlanta, GA)	74	ml	1	0	24	0	100	0	2	0		96	HIGH PROTEIN	1.35135	HIGH ENERGY
	HEALTHY SHOT ® 24g Protein Beverage Peach	Hormel Health Labs (Austin, MN)/Diamond Crystal Brands (Atlanta, GA)	74	ml	1	0	24	0	100	0	2	0		96	HIGH PROTEIN	1.35135	HIGH ENERGY
117	Hepatic-Aid® II	Hormel Health Labs	92	ml	57.3	12.3	15	0	400	4	1	2.5		60		4.34783	HIGH ENERGY
	Hi Pro-Cal Protein Supplement Reduced Lactose	Hormel Health Labs (Austin, MN)	21.5	g	12	0	8	0	80	1	1	0		32	HIGH PROTEIN	3.72093	HIGH ENERGY
119	Hi-Cal	Abbott Nutrition	237	ml	51.3	21.2	19.8	0	475	3.5	2	4		79.2		2.00422	HIGH ENERGY
	Hominex®-2	Abbott Nutrition (Lake County, IL)	100	g	35	14	30	0	410	2	2	2.5		120	HIGH PROTEIN	4.1	HIGH ENERGY
	Hormel Solutions Red, Cal, Inst, Bkfst Mix Choc, 8/5,4oz	Hormel Health Labs (Austin, MN)	20	ml	10	0	7	0	70	0.5	1	0		28	HIGH PROTEIN	3.5	HIGH ENERGY
	Hormel Solutions™ High Protein Orange Gelatin Mix 12/8,5oz	Hormel Health Labs (Austin, MN)	42	ml	26	0	12	0	150	2	1	0		48	HIGH PROTEIN	3.57143	HIGH ENERGY
	Hormel Solutions™ Inst, Bkfst, Mix Vanilla 12/9,6oz	Hormel Health Labs (Austin, MN)	35	ml	24	0.5	8	0	130	1.5	1	0		32	HIGH PROTEIN	3.71429	HIGH ENERGY
	Hormel Solutions™ Inst,Breakfast Mix Strawberry 12/1,2LB	Hormel Health Labs (Austin, MN)	36	ml	24	0.5	8	0	130	1.5	1	0		32	HIGH PROTEIN	3.61111	HIGH ENERGY
125	Hormel Solutions™ Instant Custard Mix 6/32 oz	Hormel Health Labs	30	ml	21	1	5	0	110	1.5	0	0		20		3.66667	HIGH ENERGY
129	Hormel Solutions™ Ready to Serve Custard Vanilla 48/4OZ	Hormel Health Labs	118	ml	22	4.5	7	0	150	1.5	1	1		28		1.27119	HIGH ENERGY
	Hormel Solutions™ Red, Cal Inst, Bkfst, Mix Vanilla 8/5,4oz	Hormel Health Labs (Austin, MN)	20	ml	10	0	7	0	70	0.5	1	0		28	HIGH PROTEIN	3.5	HIGH ENERGY
	Hormel Solutions™ Super Milk Shake Mix Chocolate 6/22,5oz	Hormel Health Labs (Austin, MN)	41	ml	27	1.5	8	0	160	2	1	0		32	HIGH PROTEIN	3.90244	HIGH ENERGY
	Hormel Solutions™ Super Milk Shake Mix Strawberry 6/20,5oz	Hormel Health Labs (Austin, MN)	38	ml	26	1	7	0	140	2	0	0		28	HIGH PROTEIN	3.68421	HIGH ENERGY
	Hormel Solutions™ Super Milk Shake Mix Vanilla 6/20,5oz	Hormel Health Labs (Austin, MN)	38	ml	26	1	7	0	140	2	0	0		28	HIGH PROTEIN	3.68421	HIGH ENERGY
134	HORMEL SOLUTIONS™206 ® Apple Filled Cookie	Hormel Health Labs/Diamond Crystal Brands	50	g	27	8	6	1	200	2	0	1		24		4	HIGH ENERGY
135	HORMEL SOLUTIONS™206 ® Chocolate Chip Cookie	Hormel Health Labs/Diamond Crystal Brands	50	g	29	7	6	1	200	2	0	1		24		4	HIGH ENERGY
136	HORMEL SOLUTIONS™206 ® Raspberry Filled Cookie	Hormel Health Labs/Diamond Crystal Brands	50	g	28	8	6	1	200	2	0	1		24		4	HIGH ENERGY
137	HORMEL SOLUTIONS™206 ® Sugar Free Lemon Cookie	Hormel Health Labs/Diamond Crystal Brands	49	g	24	11	6	0	200	1.5	0	2		24		4.08163	HIGH ENERGY
138	Hormel Solutions™ Great Nog Mix 12/12oz	Hormel Health Labs	45	ml	32	1	7	0	160	2	0	0		28		3.55556	HIGH ENERGY
139	Hydrate™	Abbott Nutrition	9	g	6	0	0	0	25	0.5	0	0		0		2.77778	HIGH ENERGY
	I-Valex®-2	Abbott Nutrition (Lake County, IL)	100	g	35	13	30	0	410	2	2	2.5		120	HIGH PROTEIN	4.1	HIGH ENERGY
143	Juven®	Abbott Nutrition	27.5	g	8.4	0	2.5	0	90	0.5	0	0		10		3.27273	HIGH ENERGY
144	KetoCal 3:1	Nutricia North America	100	g	7.2	67.7	15.3	0	699	0.5	2	3		61.2		6.99	HIGH ENERGY
145	KetoCal 4:1	Nutricia North America	100	g	3	72	15	0	720	0	2	3		60		7.2	HIGH ENERGY
146	KetoCal® 3:1 Powder	Nutricia North America	100	g	7.2	67.7	15.3	0	699	0.5	2	3		61.2		6.99	HIGH ENERGY
147	KetoCal® 4:1 LQ (Unflavored)	Nutricia North America	100	ml	1.73	14.8	3.09	0	150	0	0	3		12.36		1.5	HIGH ENERGY
148	KetoCal® 4:1 LQ (Vanilla Flavor)	Nutricia North America	100	ml	1.73	14.8	3.09	0	150	0	0	3		12.36		1.5	HIGH ENERGY
149	KetoCal® 4:1 Powder	Nutricia North America	100	g	8.2	69.2	14.4	0	705	0.5	2	3		57.6		7.05	HIGH ENERGY
	Ketonex®-2	Abbott Nutrition (Lake County, IL)	100	g	35	14	30	0	410	2	2	2.5		120	HIGH PROTEIN	4.1	HIGH ENERGY
151	Key Omega	Vitaflo USA	4	g	2.8	0.8	0.17	0	80	0	0	0		0.68		20	HIGH ENERGY
155	L-EMENTAL® Arginine Drink Mix Cherry 50/10,3g	Hormel Health Labs	10	g	4	0	0	0	30	0	0	0		0		3	HIGH ENERGY
156	L-Emental™ Orange/Lemon Lime Flavor	Hormel Health Labs	10	g	4	0	0	0	30	0	0	0		0		3	HIGH ENERGY
157	L-Emental™ Unflavored	Hormel Health Labs	89	ml	62	1	12	0	300	4	1	0		48		3.37079	HIGH ENERGY
	LiquaCel Liquid Protein	Global Health (Rochester, NY)	30	ml	6	0	16	0	100	0.5	2	0		64	HIGH PROTEIN	3.33333	HIGH ENERGY
161	LMD™	Mead Johnson	100	g	51	26	16.2	0	500	3.5	1	5		64.8		5	HIGH ENERGY
	LPS Sugar Free (Grape)	Nutritional Designs Inc. (Lynbrook, NY),	30	ml	10	0	15	0	100	0.5	2	0		60	HIGH PROTEIN	3.33333	HIGH ENERGY
	LPS Sugar Free (Watermelon)	Nutritional Designs Inc. (Lynbrook, NY),	30	ml	10	0	15	0	100	0.5	2	0		60	HIGH PROTEIN	3.33333	HIGH ENERGY
164	Magic Cup® Fortified Nutrition Chocolate 48/4OZ	Hormel Health Labs	136	ml	38	11	9	0	290	2.5	1	2		36		2.13235	HIGH ENERGY
165	Magic Cup® Fortified Nutrition No Sugar Added Vanilla 48/4OZ	Hormel Health Labs	136	ml	35	14	9	4	260	2	1	2.5		36		1.91176	HIGH ENERGY
166	Magic Cup® Fortified Nutrition Orange Creme 48/4OZ	Hormel Health Labs	118	ml	38	11	9	0	290	2.5	1	2		36		2.45763	HIGH ENERGY
167	Magic Cup® Fortified Nutrition Vanilla 48/4oz	Hormel Health Labs	136	ml	40	11	9	0	290	2.5	1	2		36		2.13235	HIGH ENERGY
168	Magic Cup® Fortified Nutrition Wild Berry 48/4oz	Hormel Health Labs	136	ml	40	11	9	0	290	2.5	1	2		36		2.13235	HIGH ENERGY
169	MCT Oil	Nestle Nutrition	15	ml	0	14	0	0	115	0	0	2.5		0		7.66667	HIGH ENERGY
170	Med Pass® 2,0 Butter Pecan 12/32OZ	Hormel Health Labs	280	ml	57	19	20	1	480	4	2	3.5		80		1.71429	HIGH ENERGY
171	Med Pass® 2,0 Vanilla 12/32 OZ	Hormel Health Labs	280	ml	57	19	20	1	480	4	2	3.5		80		1.71429	HIGH ENERGY
172	Med Pass® 2,0 Wild Berry 12/32OZ	Hormel Health Labs	280	ml	57	19	20	1	480	4	2	3.5		80		1.71429	HIGH ENERGY
	Med Pass®No Sugar Added Vanilla 12/32oz	Hormel Health Labs (Austin, MN)	280	ml	24	24	20	3	400	1.5	2	4.5		80	HIGH PROTEIN	1.42857	HIGH ENERGY
174	Microlipid®	Nestle Nutrition	15	ml	0	7.5	0	0	67.5	0	0	1		0		4.5	HIGH ENERGY
175	Mighty Shakes Vanilla 50/6oz	Hormel Health Labs	177	ml	44	9	9	0	300	3	1	1		36		1.69492	HIGH ENERGY
176	MightyShakes® Cappuccino	Hormel Health Labs	177	ml	44	9	9	0	300	3	1	1		36		1.69492	HIGH ENERGY
177	MightyShakes® Chocolate 75/4oz	Hormel Health Labs	139	ml	30	6	6	0	200	2	0	1		24		1.43885	HIGH ENERGY
178	MightyShakes® Egg Nog 50/6oz	Hormel Health Labs	209	ml	44	9	9	0	300	3	1	1		36		1.43541	HIGH ENERGY
179	MightyShakes® No Sugar Added Chocolate	Hormel Health Labs	136	ml	20	10	7	1	200	1	1	2		28		1.47059	HIGH ENERGY
180	MightyShakes® No Sugar Added Straw/Ban 50/4oz	Hormel Health Labs	135	ml	20	10	7	1	200	1	1	2		28		1.48148	HIGH ENERGY
181	MightyShakes® No Sugar Added Strawberry 50/6oz	Hormel Health Labs	204	ml	30	15	11	2	300	2	1	3		44		1.47059	HIGH ENERGY
182	MightyShakes® No Sugar Added Vanilla 50/4oz	Hormel Health Labs	135	ml	20	10	7	1	200	1	1	2		28		1.48148	HIGH ENERGY
183	MightyShakes® Orange Creme	Hormel Health Labs	209	ml	44	9	9	0	300	3	1	1		36		1.43541	HIGH ENERGY
184	MightyShakes® Plus Chocolate 50/4oz	Hormel Health Labs	140	ml	32	10	8	0	240	2	1	2		32		1.71429	HIGH ENERGY
185	MightyShakes® Plus Strawberry 50/4oz	Hormel Health Labs	140	ml	31	10	8	0	240	2	1	2		32		1.71429	HIGH ENERGY
186	MightyShakes® Plus Vanilla 50/4OZ	Hormel Health Labs	140	ml	31	10	8	0	240	2	1	2		32		1.71429	HIGH ENERGY
187	MightyShakes® Strawberry	Hormel Health Labs	137	ml	29	6	6	0	200	2	0	1		24		1.45985	HIGH ENERGY
188	MightyShakes® Vanilla	Hormel Health Labs	139	ml	29	6	6	0	200	2	0	1		24		1.43885	HIGH ENERGY
189	MightyShakes® Vanilla NSA Honey Consistency 50/4oz	Hormel Health Labs	136	ml	21	10	7	1	200	1.5	1	2		28		1.47059	HIGH ENERGY
	Multmix™ Protein Supplement Mix	Hormel Health Labs (Austin, MN)	32	g	15	2	12	0	120	1	1	0		48	HIGH PROTEIN	3.75	HIGH ENERGY
	Myoplex 30™ Bars	Abbott Nutrition (Lake County, IL)	85	g	33	12	30	1	360	2	2	2		120	HIGH PROTEIN	4.23529	HIGH ENERGY
192	Myoplex BCAA & Electrolytes	Abbott Nutrition	18	g	6	0	0	0	60	0.5	0	0		0		3.33333	HIGH ENERGY
	Myoplex Micellar Casein	Abbott Nutrition (Lake County, IL)	40	g	4	1.5	26	2	140	0	2	0		104	HIGH PROTEIN	3.5	HIGH ENERGY
195	Myoplex Muscle Armor®	Abbott Nutrition	25	g	6	0	0	0	95	0.5	0	0		0		3.8	HIGH ENERGY
196	Myoplex Pre-Workout	Abbott Nutrition	9.3	g	5	0	0	0	30	0	0	0		0		3.22581	HIGH ENERGY
	Myoplex Protein Blend	Abbott Nutrition (Lake County, IL)	37	g	2	1.5	26	1	130	0	2	0		104	HIGH PROTEIN	3.51351	HIGH ENERGY
	Myoplex Recovery Protein	Abbott Nutrition (Lake County, IL)	70	g	42	2	20	0	270	3	2	0		80	HIGH PROTEIN	3.85714	HIGH ENERGY
	Myoplex Whey Isolate	Abbott Nutrition (Lake County, IL)	38	g	<1	1	26	0	120	0	4	0		104	HIGH PROTEIN	3.15789	HIGH ENERGY
200	Myoplex® Hydrate	Abbott Nutrition	7.9	g	7	0	0	0	25	0.5	0	0		0		3.16456	HIGH ENERGY
	Myoplex® Ketogenic	Abbott Nutrition (Lake County, IL)	65	g	5	32	20	0	400	0	2	6		80	HIGH PROTEIN	6.15385	HIGH ENERGY
	Myoplex® Lite Powder	Abbott Nutrition (Lake County, IL)	54	g	24	1.5	20	3	180	1.5	2	0		80	HIGH PROTEIN	3.33333	HIGH ENERGY
204	Myoplex® Muscle Armor	Abbott Nutrition	25	g	6	0	0	0	95	0.5	0	0		0		3.8	HIGH ENERGY
	Myoplex® Original Powder	Abbott Nutrition (Lake County, IL)	78	g	22	4.5	42	3	290	1.5	2	1		168	HIGH PROTEIN	3.71795	HIGH ENERGY
207	Myoplex® Pre-Workoutummies	Abbott Nutrition	32	g	24	0	0	0	100	1.5	0	0		0		3.125	HIGH ENERGY
208	Myoplex® Recover	Abbott Nutrition	30	g	10	0	0	0	110	0.5	0	0		0		3.66667	HIGH ENERGY
	Myoplex® Shred Powder	Abbott Nutrition (Lake County, IL)	44	g	5	3	30	1	170	0	2	0.5		120	HIGH PROTEIN	3.86364	HIGH ENERGY
211	Neocate One+ Powder	Nutricia North America	60	g	35	8.4	6	0	240	2	0	1		24		4	HIGH ENERGY
212	Nepro® with CARBSTEADY®	Abbott Nutrition	237	ml	38	23	19	6	420	2	2	4.5		76		1.77215	HIGH ENERGY
213	Novasource® Renal	Nestle Nutrition	1000	ml	183	100	90.7	0	2000	2	2	4		362.8		2	HIGH ENERGY
220	Nutren® 1,5	Nestle Nutrition	1000	ml	168	60	68	0	1500	2	2	4		272		1.5	HIGH ENERGY
221	Nutren® 2,0	Nestle Nutrition	1000	ml	196	104	80	0	2000	6.5	2	3		320		2	HIGH ENERGY
222	Nutren® Pulmonary	Nestle Nutrition	1000	ml	100	94.8	68	0	1500	2	2	4		272		1.5	HIGH ENERGY
223	NutriHep®	Nestle Nutrition	1000	ml	290	21.2	40	0	1500	0	0	0		160		1.5	HIGH ENERGY
224	NUTRISOURCE® FIBER	Nestle Nutrition	4	g	4	0	0	3	15	4	2	1		0		3.75	HIGH ENERGY
	OA™ 2	Mead Johnson (Chicago, IL)	100	g	59	9	21	0	410	1	2	0.5		84	HIGH PROTEIN	4.1	HIGH ENERGY
	OPTIFAST 800® Shake Mix	Nestle Nutrition (Switzerland)	41.9	g	20	3	14	0	160	0.5	2	1		56	HIGH PROTEIN	3.81862	HIGH ENERGY
	OPTIFAST HP® Shake Mix	Nestle Nutrition (Switzerland)	49.7	g	10	6	26	0	200	0.5	1	0.5		104	HIGH PROTEIN	4.02414	HIGH ENERGY
231	Pedialyte AdvancedCare® Plus Powder	Abbott Nutrition	17	g	12	0	0	0	50	1	0	0		0		2.94118	HIGH ENERGY
236	Pedialyte® Powder Packs 17	Abbott Nutrition	17	g	12	0	0	0	50	0.5	0	0		0		2.94118	HIGH ENERGY
237	Pedialyte® Powder Packs 8,5	Abbott Nutrition	9	g	6	0	0	0	25	1	0	0		0		2.77778	HIGH ENERGY
238	Pedialyte® Sparkling Rush Powder	Abbott Nutrition	17	g	13	0	0	0	45	5	2	7.5		0		2.64706	HIGH ENERGY
241	PEPTAMEN JUNIOR® 1,5	Nestle Nutrition	1000	ml	180	68	45	5.6	1500	2	2	3		180		1.5	HIGH ENERGY
245	Peptamen® 1,5	Nestle Nutrition	1000	ml	184	56	68	0	1500	2	2	3		272		1.5	HIGH ENERGY
246	PEPTAMEN® 1,5 WITH PREBIO1™	Nestle Nutrition	1000	ml	184	56	68	6.5	1500	2	2	3		272		1.5	HIGH ENERGY
	Perfectly Simple by ZonePerfect	Abbott Nutrition (Lake County, IL)	42	ml	15	9	11	1	190	1	1	1		44	HIGH PROTEIN	4.52381	HIGH ENERGY
252	PFD™ 2	Mead Johnson	100	g	88	4.8	0	0	400	6	0	1		0		4	HIGH ENERGY
	Phenex®-2	Abbott Nutrition (Lake County, IL)	100	g	35	14	30	0	410	2	2	2.5		120	HIGH PROTEIN	4.1	HIGH ENERGY
254	Phenyl-Free® 1	Mead Johnson	100	g	51	26	16.2	0	500	3.5	1	5		64.8		5	HIGH ENERGY
	Phenyl-Free® 2	Mead Johnson (Chicago, IL)	100	g	60	8.6	22	0	410	4	2	1		88	HIGH PROTEIN	4.1	HIGH ENERGY
	Phenyl-Free® 2 HP	Mead Johnson (Chicago, IL)	100	g	44	6.3	40	0	390	3	2	1		160	HIGH PROTEIN	3.9	HIGH ENERGY
257	PLUS-2™ Black Cherry 12/16 fl, oz,	Hormel Health Labs	275	ml	52	24	18	0	480	3.5	2	4.5		72		1.74545	HIGH ENERGY
258	PLUS-2™ Chocolate 12/16oz	Hormel Health Labs	275	ml	44	24	18	0	480	3	2	4.5		72		1.74545	HIGH ENERGY
259	PLUS-2™ Maplenut 12/16 fl, oz,	Hormel Health Labs	275	ml	52	24	18	0	480	3	2	4.5		72		1.74545	HIGH ENERGY
260	PLUS-2™ Root Beer 12/16 fl, oz,	Hormel Health Labs	275	ml	48	24	18	0	480	3	2	4.5		72		1.74545	HIGH ENERGY
261	PLUS-2™ Vanilla 12/16 Oz,	Hormel Health Labs	275	ml	48	24	18	0	480	0	0	0		72		1.74545	HIGH ENERGY
264	Portagen®	Mead Johnson	100	g	54	22	16.5	0	470	1.5	0	0		66		4.7	HIGH ENERGY
265	PreOp	Nutricia North America	27	g	24	0	0	0	100	0	0	1		0		3.7037	HIGH ENERGY
266	Pro-Cal	Vitaflo USA	15	g	4	8.4	2	0	100	1	1	0		8		6.66667	HIGH ENERGY
	ProMod® Liquid Protein	Abbott Nutrition (Lake County, IL)	30	ml	14	0	10	0	100	2	1	1		40	HIGH PROTEIN	3.33333	HIGH ENERGY
	ProPass® Packet Protein Powder Supplement	Hormel Health Labs (Austin, MN)	8	g	1	0.5	6	0	30	0	1	0		24	HIGH PROTEIN	3.75	HIGH ENERGY
	PROPASS® Whey Protein Supplement Powder	Hormel Health Labs (Austin, MN)/Diamond Crystal Brands (Atlanta, GA)	8	g	1	0.5	6	0	30	2	2	2.5		24	HIGH PROTEIN	3.75	HIGH ENERGY
	Propimex®-2	Abbott Nutrition (Lake County, IL)	100	g	35	13	30	0	410	0	2	0		120	HIGH PROTEIN	4.1	HIGH ENERGY
	ProSource ZAC	Medtrition (Lancaster, PA)	30	ml	2	0	21	0	90	1	2	0		84	HIGH PROTEIN	3	HIGH ENERGY
	Pro-Stat 101 - Butter Pecan Flavor	Medical Nutrition USA, Inc (Englewood, NJ)	30	ml	10.2	0	15	0	101	1	2	0		60	HIGH PROTEIN	3.36667	HIGH ENERGY
	Pro-Stat 101 - Natural Flavor	Medical Nutrition USA, Inc (Englewood, NJ)	30	ml	10.2	0	15	0	101	1	2	0		60	HIGH PROTEIN	3.36667	HIGH ENERGY
	Pro-Stat 101 - Wild Cherry Punch Flavor	Medical Nutrition USA, Inc (Englewood, NJ)	30	ml	10.2	0	15	0	101	0	2	0		60	HIGH PROTEIN	3.36667	HIGH ENERGY
	Pro-Stat 64 - Sugar Free Butter Pecan Flavor	Medical Nutrition USA, Inc (Englewood, NJ)	30	ml	3	0	15	0	72	0	2	0		60	HIGH PROTEIN	2.4	HIGH ENERGY
	Pro-Stat 64 - Sugar Free Natural Flavor	Medical Nutrition USA, Inc (Englewood, NJ)	30	ml	3	0	15	0	72	0	2	0		60	HIGH PROTEIN	2.4	HIGH ENERGY
	Pro-Stat 64 - Sugar Free Wild Cherry Punch	Medical Nutrition USA, Inc (Englewood, NJ)	30	ml	3	0	15	0	72	0.5	2	0		60	HIGH PROTEIN	2.4	HIGH ENERGY
	Pro-Stat AWC (Advanced Wound Care)	Medical Nutrition USA, Inc (Englewood, NJ)	30	ml	10	0	17	0	108	1	1	0		68	HIGH PROTEIN	3.6	HIGH ENERGY
	Pro-Stat Profile	Medical Nutrition USA, Inc (Englewood, NJ)	30	ml	10.2	0	10	0	81	0	2	0		40	HIGH PROTEIN	2.7	HIGH ENERGY
	Pro-Stat RC (Renal Care) - Sugar Free Wild Cherry	Medical Nutrition USA, Inc (Englewood, NJ)	30	ml	3	0	15	0	72	0	2	0		60	HIGH PROTEIN	2.4	HIGH ENERGY
	Pro-Stat RC (Renal Care) - Sugar Free Grape	Medical Nutrition USA, Inc (Englewood, NJ)	30	ml	3	0	15	0	72	0.5	2	0		60	HIGH PROTEIN	2.4	HIGH ENERGY
	Pro-Stat Sugar Free AWC Citrus Splash	Nutricia North America (Rockville, MD)	30	ml	7	0	17	0	100	0.5	2	0		68	HIGH PROTEIN	3.33333	HIGH ENERGY
	Pro-Stat Sugar Free AWC Wild Cherry Punch	Nutricia North America (Rockville, MD)	30	ml	7	0	17	0	100	0.5	2	0		68	HIGH PROTEIN	3.33333	HIGH ENERGY
	Pro-Stat Sugar Free Citrus Splash	Nutricia North America (Rockville, MD)	30	ml	10	0	15	0	100	0.5	2	0		60	HIGH PROTEIN	3.33333	HIGH ENERGY
	Pro-Stat Sugar Free Grape	Nutricia North America (Rockville, MD)	30	ml	10	0	15	0	100	0.5	2	0		60	HIGH PROTEIN	3.33333	HIGH ENERGY
	Pro-Stat® MAX	Nutricia North America (Rockville, MD)	1	ml	9	0	11	0	80	0.5	1	0		44	HIGH PROTEIN	80	HIGH ENERGY
	Pro-Stat® Renal Care	Nutricia North America (Rockville, MD)	30	ml	6	0	15	3	100	0.5	2	0		60	HIGH PROTEIN	3.33333	HIGH ENERGY
	Pro-Stat® Sugar Free Complete Liquid Protein (Wild Cherry)	Nutricia North America (Rockville, MD)	30	ml	10	0	15	0	100	0.5	2	0		60	HIGH PROTEIN	3.33333	HIGH ENERGY
	Protifar™	Nutricia North America (Rockville, MD)	100	g	<1.5	1.6	88.5	0	373	0	3	0		354	HIGH PROTEIN	3.73	HIGH ENERGY
	ProViMin®	Abbott Nutrition (Lake County, IL)	100	g	2	1.4	73	0	313	0	2	0		292	HIGH PROTEIN	3.13	HIGH ENERGY
293	Pulmocare®	Abbott Nutrition	237	ml	25	22.1	14.8	0	355	1.5	2	4.5		59.2		1.49789	HIGH ENERGY
294	ReadyCare 2,0- Butter Pecan	Lyons Magnus	237	ml	57	19	20	0	480	4	2	3.5		80		2.02532	HIGH ENERGY
295	ReadyCare 2,0- Vanilla	Lyons Magnus	237	ml	57	19	20	0	480	4	2	3.5		80		2.02532	HIGH ENERGY
296	ReadyCare Frozen Nutritional Treat- Chocolate	Lyons Magnus	118	ml	39	12	9	0	300	2.5	1	2		36		2.54237	HIGH ENERGY
297	ReadyCare Frozen Nutritional Treat- Orange	Lyons Magnus	118	ml	39	12	9	0	300	2.5	1	2		36		2.54237	HIGH ENERGY
298	ReadyCare Frozen Nutritional Treat- Vanilla	Lyons Magnus	118	ml	39	12	9	0	300	2.5	1	2		36		2.54237	HIGH ENERGY
299	ReadyCare Frozen Nutritional Treat- Wild Berry	Lyons Magnus	118	ml	39	12	9	0	300	2.5	1	2		36		2.54237	HIGH ENERGY
300	ReadyCare Frozen Shake- Chocolate	Lyons Magnus	118	ml	35	4	6	0	200	2	0	0.5		24		1.69492	HIGH ENERGY
301	ReadyCare Frozen Shake- Strawberry	Lyons Magnus	118	ml	35	4	6	0	200	2	0	0.5		24		1.69492	HIGH ENERGY
302	ReadyCare Frozen Shake- Vanilla	Lyons Magnus	118	ml	35	4	6	0	200	2	0	0.5		24		1.69492	HIGH ENERGY
304	ReadyCare No Sugar Added Frozen Shake- Chocolate	Lyons Magnus	118	ml	19	10	8	0	200	1	1	2		32		1.69492	HIGH ENERGY
305	ReadyCare No Sugar Added Frozen Shake- Strawberry	Lyons Magnus	118	ml	19	10	8	0	200	1	1	2		32		1.69492	HIGH ENERGY
306	ReadyCare No Sugar Added Frozen Shake- Vanilla	Lyons Magnus	118	ml	19	10	8	0	200	1	1	2		32		1.69492	HIGH ENERGY
307	ReadyCare No Sugar Added Frozen Shake-Strawberry Banana	Lyons Magnus	118	ml	19	10	8	0	200	1	1	2		32		1.69492	HIGH ENERGY
	ReadyCare NSA 1,7- Vanilla	Lyons Magnus (Fresno, CA)	237	ml	36	19	20	0	400	2.5	2	3.5		80	HIGH PROTEIN	1.68776	HIGH ENERGY
309	ReadyCare Thickened Coffee Mix- Honey	Lyons Magnus	12	g	10	0	0	0	40	0.5	0	0		0		3.33333	HIGH ENERGY
310	ReadyCare Thickened Coffee Mix- Nectar	Lyons Magnus	12	g	10	0	0	0	40	0.5	0	0		0		3.33333	HIGH ENERGY
311	ReadyCare Thickened Tea Mix- Honey	Lyons Magnus	12	g	10	0	0	0	40	0.5	0	0		0		3.33333	HIGH ENERGY
312	ReadyCare Thickened Tea Mix- Nectar	Lyons Magnus	12	g	10	0	0	0	40	0.5	0	0		0		3.33333	HIGH ENERGY
313	Renalcal®	Nestle Nutrition	1000	ml	290.4	82.4	34.4	0	2000	2	2	3		137.6		2	HIGH ENERGY
316	RESOURCE® 2,0	Nestle Nutrition	237	ml	52	21	20	0	480	3.5	2	4		80		2.02532	HIGH ENERGY
318	RESOURCE® Benecalorie®	Nestle Nutrition	44	ml	0	33	7	0	330	0	1	6.5		28		7.5	HIGH ENERGY
	Resource® Custard	Nestle Nutrition (Switzerland)	113.3	ml	18	4	7	0	140	1	1	0.5		28	HIGH PROTEIN	1.23566	HIGH ENERGY
326	RESOURCE® Health Shake®	Nestle Nutrition	177	ml	53	6	9	0	300	3.5	0	1		36		1.69492	HIGH ENERGY
327	RESOURCE® Health Shake® No Sugar Added	Nestle Nutrition	177	ml	33	13	12	0	300	2	1	2.5		48		1.69492	HIGH ENERGY
328	RESOURCE® Ice Cream Plus	Nestle Nutrition	133	ml	25	17	9	0	290	1.5	1	3		36		2.18045	HIGH ENERGY
332	RESOURCE® Nutritious Pudding	Nestle Nutrition	113.3		35	8	9	0	250	2	1	1		36		2.20653	HIGH ENERGY
334	RESOURCE® Shake	Nestle Nutrition	177	ml	45	6	9	0	270	3	1	1		36		1.52542	HIGH ENERGY
335	RESOURCE® Shake Plus	Nestle Nutrition	237	ml	69	16	15	0	480	4.5	1	3		60		2.02532	HIGH ENERGY
348	RESOURCE® ThickenUp®	Nestle Nutrition	6.4	g	6	0	0	0	25	0.5	0	0		0		3.90625	HIGH ENERGY
349	RESOURCE® Thickenup® Clear	Nestle Nutrition	1.4	g	1	0	0	0	5	0	0	0		0		3.57143	HIGH ENERGY
350	RESOURCE® Thickenup® Frosty Thick®	Nestle Nutrition	113.3	g	34	1.5	4	0	160	2	0	0		16		1.41218	HIGH ENERGY
	RESOURCE® Thickenup® Puree Appeal®	Nestle Nutrition (Switzerland)	8	g	4.5	0	2.5	0	30	0	0	0		10	HIGH PROTEIN	3.75	HIGH ENERGY
352	RESOURCE® Thickenup® Thickened Shake (Honey Consistency)	Nestle Nutrition	177	ml	45	6	9	0	270	3	1	1		36		1.52542	HIGH ENERGY
353	ScandiShake Instant Shake Mix - Chocolate	Axcan Pharma Inc	85	g	58	21	4	2	440	4	0	4		16		5.17647	HIGH ENERGY
354	ScandiShake Instant Shake Mix - Strawberry	Axcan Pharma Inc	86	g	58	21	4	2	440	4	0	4		16		5.11628	HIGH ENERGY
355	ScandiShake Instant Shake Mix - Vanilla	Axcan Pharma Inc	87	g	58	21	4	2	440	4	0	4		16		5.05747	HIGH ENERGY
356	ScandiShake Lactose-Free Instant Shake Mix - Chocolate	Axcan Pharma Inc	88	g	55	0	7	0	190	3.5	0	0		28		2.15909	HIGH ENERGY
357	ScandiShake Lactose-Free Instant Shake Mix - Vanilla	Axcan Pharma Inc	89	g	55	0	7	0	440	3.5	0	0		28		4.94382	HIGH ENERGY
358	Shape & Serve® Thickener	Hormel Health Labs	7	g	4	0.1	1	0	25	0	0	0		4		3.57143	HIGH ENERGY
359	SHS Flavor Packets (Grapefruit)	Nutricia North America	5	g	1.4	0	0	0	15	0	0	0		0		3	HIGH ENERGY
360	SHS Flavor Packets (Lemon-Lime)	Nutricia North America	5	g	1.3	0	0	0	15	0	0	0		0		3	HIGH ENERGY
361	SHS Flavor Packets (Cherry-Vanilla)	Nutricia North America	5	g	1.8	0	0	0	13	0	0	0		0		2.6	HIGH ENERGY
365	Similac® Breastfeeding Supplement	Abbott Nutrition	1 Soft gel		0	0.5	0	0	5	0	0	0		0		na	HIGH ENERGY
366	Similac® Prenatal Vitamin	Abbott Nutrition	1 Tablet		0	0.5	0	0	5	0	0	0		0		na	HIGH ENERGY
367	Sin Free™ Red, Cal, Inst, Pudding Mix Chocolate	Hormel Health Labs	10	g	6	0	0	0	30	0.5	0	0		0		3	HIGH ENERGY
368	Sin Free™ Red, Cal, Inst, Pudding Mix Vanilla	Hormel Health Labs	10	g	6	0	0	0	30	0.5	0	0		0		3	HIGH ENERGY
	Sin Free™ Red, Cal, Instant Custard Mix	Hormel Health Labs (Austin, MN)	21	g	12	1	6	0	80	1	1	0		24	HIGH PROTEIN	3.80952	HIGH ENERGY
	Soy	Abbott Nutrition (Lake County, IL)	42	g	18	0	20	0	150	1	2	0		80	HIGH PROTEIN	3.57143	HIGH ENERGY
372	Suplena® with CARBSTEADY®	Abbott Nutrition	237	ml	46	23	10.6	6	420	3	1	4.5		42.4		1.77215	HIGH ENERGY
373	Tarvil	Nutricia North America	15	g	7.5	<0.08	0	0.3	52	0.5	0	0		0		3.46667	HIGH ENERGY
375	Thick & Easy® Instant Food & Beverage Thickener	Hormel Health Labs	4.5	g	4	0	0	0	15	0	0	0		0		3.33333	HIGH ENERGY
376	Thick & Easy® Instant Food & Beverage Thickener 100/4,5gram (nectar)	Hormel Health Labs	4.5	g	4	0	0	0	15	0	0	0		0		3.33333	HIGH ENERGY
377	Thick & Easy® Instant Food & Beverage Thickener 100/6,5gram (honey)	Hormel Health Labs	6.5	g	6	0	0	0	25	0.5	0	0		0		3.84615	HIGH ENERGY
378	THICK & EASY® Plus Fortified Instant Food & Beverage Thickener	Hormel Health Labs	5	g	5	0	0	0	20	0	0	0		0		4	HIGH ENERGY
379	Thick & Easy® Thickener for Supplement Drinks 100/4gram	Hormel Health Labs	4	g	4	0	0	0	15	0	0	0		0		3.75	HIGH ENERGY
391	TwoCal® HN	Abbott Nutrition	237	ml	51.8	21.5	19.9	1.2	475	3.5	2	4		79.6		2.00422	HIGH ENERGY
	Tyrex®-2	Abbott Nutrition (Lake County, IL)	100	g	35	14	30	0	410	2	2	2.5		120	HIGH PROTEIN	4.1	HIGH ENERGY
	TYROS™ 2	Mead Johnson (Chicago, IL)	100	g	60	8.5	22	0	410	4	2	1		88	HIGH PROTEIN	4.1	HIGH ENERGY
394	UTI-Stat - Natural Cranberry Flavor	Medical Nutrition USA, Inc	30	ml	0	0	0	0	70	0	0	0		0		2.33333	HIGH ENERGY
395	UTI-Stat®	Nutricia North America	30	ml	0	0	0	0	70	0	0	0		0		2.33333	HIGH ENERGY
397	Vital® 1,5 Cal	Abbott Nutrition	237	ml	44.2	13.5	16	1.4	355	3	1	2.5		64		1.49789	HIGH ENERGY
400	Vital® Peptide 1,5 Cal	Abbott Nutrition	237	ml	44.3	13.5	16	1.4	355	3	1	2.5		64		1.49789	HIGH ENERGY
	Whey Casein Protein Powder	Abbott Nutrition (Lake County, IL)	33	g	8	1	20	0	120	0.5	2	0		80	HIGH PROTEIN	3.63636	HIGH ENERGY
403	WND® 2	Mead Johnson	100	g	71	10.2	8.2	0	410	5	0	2		32.8		4.1	HIGH ENERGY
	ZonePerfect® Carb Wise Powder	Abbott Nutrition (Lake County, IL)	43	g	6	3	30	1	170	0.5	2	0.5		120	HIGH PROTEIN	3.95349	HIGH ENERGY
	ZonePerfect® Classic Bars	Abbott Nutrition (Lake County, IL)	50	g	24	7	14	3	210	1.5	1	1		56	HIGH PROTEIN	4.2	HIGH ENERGY
	ZonePerfect® High Protein Bars	Abbott Nutrition (Lake County, IL)	60	g	22	9	20	5	240	1.5	2	1		80	HIGH PROTEIN	4	HIGH ENERGY
409	ZonePerfect® Keto Powder	Abbott Nutrition	32	g	3	18	10	0	210	0	1	3.5		40		6.5625	HIGH ENERGY
	ZonePerfect® Macros	Abbott Nutrition (Lake County, IL)	50	g	21	7	15	0	210	1.5	2	1		60	HIGH PROTEIN	4.2	HIGH ENERGY
	ZonePerfect® Nutrition Bars	Abbott Nutrition (Lake County, IL)	49.9	g	24	7	14	3	211	1.5	1	1		56	HIGH PROTEIN	4.22846	HIGH ENERGY
	ZonePerfect® Revitalize Bar	Abbott Nutrition (Lake County, IL)	40	g	18	7	11	0	180	1	1	1		44	HIGH PROTEIN	4.5	HIGH ENERGY
	Fortimel extra 2 Kcal	Nutricia Global (The Netherlands) (The Netherlands)	200	ml	36	14	22	0	360	2.5	3	2.5		88	HIGH PROTEIN	1.8	HIGH ENERGY
415	Calogen	Nutricia Global	30	ml	0	15	0	0	135	0	0	3		0		4.5	HIGH ENERGY
	Fortimel compact protein	Nutricia Global (The Netherlands) (The Netherlands)	125	ml	30.5	11.75	18	0	306	2	2	2		72	HIGH PROTEIN	2.448	HIGH ENERGY
417	Fortimel compact energy	Nutricia Global	125	ml	37.1	11.6	12	0	300	2.5	1	2		48		2.4	HIGH ENERGY
418	Fortimel compact fiber	Nutricia Global	125	ml	31.5	13	11.875	4.5	300	2	1	2.5		47.5		2.4	HIGH ENERGY
	Forticare	Nutricia Global (The Netherlands) (The Netherlands)	125	ml	23.9	6.6	11	2.6	203.8	1.5	1	1		44	HIGH PROTEIN	1.6304	HIGH ENERGY
420	Fortimel Energy Vanilla	Nutricia Europe & Middle East	200	ml	36.8	11.6	11.8	0	300	2.5	1	2		47.2		1.5	HIGH ENERGY
421	Fortimel Energy Chocolate	Nutricia Europe & Middle East	200	ml	37	11.6	11.6	0.62	300	2.5	1	2		46.4		1.5	HIGH ENERGY
422	Fortimel Jucy	Nutricia Europe & Middle East	200	ml	67.2	0	7.8	0	300	4.5	0	0		31.2		1.5	HIGH ENERGY
	Fortimel Creme vanilla	Nutricia Europe & Middle East (The Netherlands)	125	g	23.8	6.3	12.4	<0.5	201.3	1.5	1	1		49.6	HIGH PROTEIN	1.6104	HIGH ENERGY
	Fortimel Creme Chocolate	Nutricia Europe & Middle East (The Netherlands)	125	g	23.8	6.3	11.6	<0.5	197.5	1.5	1	1		46.4	HIGH PROTEIN	1.58	HIGH ENERGY
	Fortimel powder	Nutricia Europe & Middle East (The Netherlands)	46	g	24.6	6.6	10	1.2	200	1.5	1	1		40	HIGH PROTEIN	4.34783	HIGH ENERGY
431	Nutrison Energy	Nutricia Europe & Middle East	500	ml	91.5	29	30	0.5	750	6	3	5.5		120		1.5	HIGH ENERGY
433	Nutrigain	Santeplus	100	ml	18	6	6	0	150	1	1	1		24		1.5	HIGH ENERGY
	Hybedrink Db	Nutrisens (France)	100	ml	13.3	6.3	8.6	2	150	1	1	1		34.4	HIGH PROTEIN	1.5	HIGH ENERGY
	Cremeline Db	Nutrisens (France)	100	ml	13.4	6.2	10	2.5	150	1	1	1		40	HIGH PROTEIN	1.5	HIGH ENERGY
	Hyperdrink	Nutrisens (France)	100	ml	21.8	2.9	10.5	0	200	1.5	1	0.5		42	HIGH PROTEIN	2	HIGH ENERGY
	Cremeline	Nutrisens (France)	100	ml	18.5	5.2	10	<0.4	160	1	1	1		40	HIGH PROTEIN	1.6	HIGH ENERGY
	ProtiFruits	Nutrisens (France)	100	ml	16.2	4.4	7	0.9-1.3	132	1	1	1		28	HIGH PROTEIN	1.32	HIGH ENERGY
441	Osmeral BS PLUS Enery	Osmeral	100	ml	11.1	6.4	6.4	1.5	154	1	1	1		25.6		1.54	HIGH ENERGY
442	Osmeral BS PLUS Enery	Osmeral	500	ml	55.5	32	32	7.5	770	3.5	4	6		128		1.54	HIGH ENERGY
	Hyperdrink	Nutrisens (France)	200	ml	43.5	16.4	21	0	400	3	2	3		84	HIGH PROTEIN	2	HIGH ENERGY
	Hyperdrink DB	Nutrisens (France)	200	ml	26.6	12.6	17.3	4	300	2	2	2.5		69.2	HIGH PROTEIN	1.5	HIGH ENERGY
	Cremeline DB (Vanillia-Coffee)	Nutrisens (France)	125	g	16.75	7.8	12.5	3.1	188	1	1	1		50	HIGH PROTEIN	1.504	HIGH ENERGY
448	ProtiFruits (Apple)	Nutrisens	125	g	0.1	5.5	1.6	1.1	166	0	0	1		6.4		1.328	HIGH ENERGY
	Cremeline HP/HC (Vanillia-Cocoa)	Nutrisens (France)	125	g	23.13	6.5	12.5	<0.5	200	1.5	1	1		50	HIGH PROTEIN	1.6	HIGH ENERGY
450	Soup-Veloute HP/HC (soup mushroom )	Nutrisens	70	g	36.4	12	15.2	1.9	311	2.5	2	2		60.8		4.44286	HIGH ENERGY
451	Soup-Veloute HP/HC (soup Mediterranean vegetables)	Nutrisens	70	g	37.4	11.2	14.8	3	304	2.5	2	2		59.2		4.34286	HIGH ENERGY
452	Soup-Veloute HP/HC (soup mixed vegetables)	Nutrisens	70	g	36.9	11.5	15	3	305	2.5	2	2		60		4.35714	HIGH ENERGY
453	Soup-Veloute HP/HC (soup squash)	Nutrisens	70	g	38.9	10.6	14.8	2.3	306	2.5	2	2		59.2		4.37143	HIGH ENERGY
	ProSource NoCarb®	Medtrition (Lancaster, PA)	30	ml	1	0	15	0	60	0	2	0		60	HIGH PROTEIN	2	HIGH ENERGY
	ProSource Plus®	Medtrition (Lancaster, PA)	30	ml	9	0	15	0	100	0.5	2	0		60	HIGH PROTEIN	3.33333	HIGH ENERGY
	Procal powder	Medtrition (Lancaster, PA)	15	g	4.2	8.3	2	0	100	0	0	1		60	HIGH PROTEIN	6.66667	HIGH ENERGY
									Mean	1.5915	1.0817	1.39379
									Standard Deviation	1.32491	0.86798	1.5432
	Excluded values from mean calculations (high volumes, >= 500ml)
	IMPACT Advanced Recovery®	Nestle Nutrition (Switzerland)	1000	ml	190	39	75.6	15	1400	2	2	7.5		302.4	HIGH PROTEIN	1.4	HIGH ENERGY
	IMPACT® PEPTIDE 1,5	Nestle Nutrition (Switzerland)	1000	ml	140	63.6	94	0	1500	9.5	2	3		376	HIGH PROTEIN	1.5	HIGH ENERGY
	Peptamen® OS 1,5	Nestle Nutrition (Switzerland)	1000	ml	206	42	76	0	1500	2	2	8		304	HIGH PROTEIN	1.5	HIGH ENERGY
	Nutrison Protein Energy	Nutricia Europe & Middle East (The Netherlands)	500	ml	52	24.5	50	0.45	630	3.5	6	5		200	HIGH PROTEIN	1.26	HIGH ENERGY
