# Supplementary material for: Development of a Tool for Determining the Equivalence of Nutritional Supplements to Diabetic Food Exchanges
Source: Nutrients. 2022 Aug 10;14(16):3267. doi: 10.3390/nu14163267 (PMC9414760; doi:10.3390/nu14163267)
Supplement: Supplementary file 1 [file nutrients-14-03267-s001.zip › Supplementary Table S2.xlsx]

## Sheet: Φύλλο1
Supplement		Serving		Food Exchanges		No of Exchanges		Cho (g)		Fat (g)		Protein (g)		Fiber (g)		Energy kcal
x		x						0	0	0	0	0	0	0	0	0			0		0
Introduce supplement's data				Starch		0		0		0		0		0		0			0	0	0	0	0	0
(optional)				Meat (lean)		0		0		0		0		0		0	#DIV/0!		0	0	0	0	0	0
				Fat		0		0		0		0		0		0			0		0		0
				Total				0		0		0		0		0
				Difference				0		0		0		0		0
	In order to calculate food exchanges (yellow cells) introduce supplement's data in grams (grey cells)
	The only cells that can be filled in are I2, K2, M2 and O2.
	Do not change cell order. All grey cells should be filled with numbers or letters.
	The present calculator has been developed by the Department of Clinical Nutrition, General Hospital Korgialenio Benakio, Athens, Greece
																		Protein Equivalent
																		αμφίβολα ή μη καθαρες αριθμητικές τιμές
